# Supplementary material for: The pattern of rpoB gene mutation of Mycobacterium tuberculosis and predictors of rifampicin resistance detected by GeneXpert MTB/RIF assay in Tanzania
Source: PLoS One. 2024 Aug 26;19(8):e0296563. doi: 10.1371/journal.pone.0296563 (PMC11346956; doi:10.1371/journal.pone.0296563)
Supplement: S1 File — (ZIP) [file pone.0296563.s001.zip]

Archive with 2 entries (2 files):
- Distribution of detected MTB participants.csv
- rpoB gene mutation file CT values.xls
