# Supplementary material for: The pattern of rpoB gene mutation of Mycobacterium tuberculosis and predictors of rifampicin resistance detected by GeneXpert MTB/RIF assay in Tanzania
Source: PLoS One. 2024 Aug 26;19(8):e0296563. doi: 10.1371/journal.pone.0296563 (PMC11346956; doi:10.1371/journal.pone.0296563)
Supplement: S1 File — (ZIP) [file pone.0296563.s001.zip › Distribution of detected MTB participants.csv]

Participants no.	Sex	Age	Region	Referrals	Historyoftreatment	TBType	Xpertresults	Baciliaryload	HIVtestresults	probeact	probebct	probecct	probedct	probeect
1	M	35	Iringa Region	Others	New	Pulmonary	T		Positive
2	F	30	Dar Es Salaam Region	Others	New	Pulmonary	T		Positive
3	M	31	Kigoma Region	Community	New	Pulmonary	T		Negative
4	F	29	Dar Es Salaam Region	Others	New	Pulmonary	T		Negative
5	M	39	Mwanza Region	Community	New	Pulmonary	T		Positive
6	M	23	Mwanza Region	Community	New	Pulmonary	T		Negative
7	F	52	Mara Region	Community	New	Pulmonary	T		Positive
8	F	19	Mara Region	Community	New	Pulmonary	T		Negative
9	F	41	Ruvuma Region	Community	New	Pulmonary	T		Negative
10	M	55	Ruvuma Region	Community	Previous	Pulmonary	T		Negative
11	M	45	Kilimanjaro Region	Others	New	Pulmonary	T		Negative
12	M	53	Dar Es Salaam Region	Others	New	Pulmonary	T		Negative
13	M	34	Dar Es Salaam Region	Others	New	Pulmonary	T		Negative
14	F	39	Dar Es Salaam Region	Others	New	Pulmonary	T		Positive
15	M	26	Dar Es Salaam Region	Others	New	Pulmonary	T		Negative
16	M	28	Dar Es Salaam Region	Others	New	Pulmonary	T		Negative
17	M	39	Tanga Region	Health facility	New	Pulmonary	T		Positive
18	M	32	Dar Es Salaam Region	Others	New	Pulmonary	T		Positive
19	M	32	Dar Es Salaam Region	Others	New	Pulmonary	T		Positive
20	M	32	Dar Es Salaam Region	Others	New	Pulmonary	T		Negative
21	F	30	Tanga Region	Community	New	Pulmonary	T		Negative
22	M	45	Tanga Region	Community	New	Pulmonary	T		Positive
23	M	30	Arusha Region	Community	New	Pulmonary	T		Negative
24	M	44	Mbeya Region	Community	New	Pulmonary	T		Positive
25	M	21	Mbeya Region	Community	New	Pulmonary	T		Negative
26	F	20	Dar Es Salaam Region	Others	New	Pulmonary	T		Negative
27	M	19	Mbeya Region	Community	New	Pulmonary	T		Negative
28	M	34	Mbeya Region	Community	New	Pulmonary	T		Negative
29	M	30	Mbeya Region	Community	New	Pulmonary	T		Negative
30	M	24	Mbeya Region	Community	New	Pulmonary	T		Negative
31	M	62	Simiyu Region	Community	New	Pulmonary	T		Negative
32	M	40	Simiyu Region	Community	New	Pulmonary	T		Negative
33	M	19	Simiyu Region	Community	New	Pulmonary	T		Negative
34	F	47	Simiyu Region	Community	New	Pulmonary	T		Negative
35	M	40	Simiyu Region	Community	New	Pulmonary	T		Negative
36	F	52	Mbeya Region	Community	New	Pulmonary	T		Negative
37	M	82	Singida Region	Community	New	Pulmonary	T		Negative
38	M	43	Mbeya Region	Community	New	Pulmonary	T		Negative
39	M	53	Singida Region	Community	New	Pulmonary	T		Negative
40	M	29	Dar Es Salaam Region	Community	New	Pulmonary	T		Negative
41	F	31	Simiyu Region	Community	New	Pulmonary	T		Positive
42	M	35	Singida Region	Community	New	Pulmonary	T		Negative
43	M	44	Singida Region	Community	New	Pulmonary	T		Negative
44	M	22	Kilimanjaro Region	Community	New	Pulmonary	T		Negative
45	M	19	Singida Region	Community	New	Pulmonary	T		Negative
46	M	70	Tabora Region	Community	New	Pulmonary	T		Positive
47	F	44	Katavi Region	Community	New	Pulmonary	T		Negative
48	M	26	Mtwara Region	Community	New	Pulmonary	T		Negative
49	M	34	Mtwara Region	Community	New	Pulmonary	T		Negative
50	M	52	Kagera Region	Others	New	Pulmonary	T		Negative
51	M	64	Singida Region	Health facility	New	Pulmonary	T		Negative
52	M	34	Geita Region	Health facility	New	Pulmonary	T		Positive
53	F	20	Lindi Region	Community	Previous	Pulmonary	T		Negative
54	M	38	Pwani Region	Community	Previous	Pulmonary	T		Positive
55	M	26	Lindi Region	Community	New	Pulmonary	T		Negative
56	M	50	Shinyanga Region	Community	New	Pulmonary	T		Positive
57	F	35	Shinyanga Region	Community	New	Pulmonary	T		Negative
58	M	32	Mwanza Region	Community	New	Pulmonary	T		Negative
59	M	42	Mwanza Region	Health facility	New	Pulmonary	T		Positive
60	M	23	Mwanza Region	Community	New	Pulmonary	T		Negative
61	F	46	Kigoma Region	Community	New	Pulmonary	T		Positive
62	M	38	Kagera Region	Community	New	Pulmonary	T		Negative
63	M	25	Kagera Region	Community	New	Pulmonary	T		Negative
64	M	30	Kagera Region	Community	New	Pulmonary	T		Negative
65	M	45	Dar Es Salaam Region	Community	New	Pulmonary	T		Negative
66	F	12	Dar Es Salaam Region	Community	New	Pulmonary	T		Positive
67	F	60	Dar Es Salaam Region	Community	New	Pulmonary	T		Negative
68	M	35	Dar Es Salaam Region	Community	New	Pulmonary	T		Negative
69	M	36	Simiyu Region	Community	New	Pulmonary	T		Negative
70	F	23	Simiyu Region	Community	New	Extra pulmonary	T		Negative
71	M	27	Simiyu Region	Community	New	Pulmonary	T		Negative
72	M	45	Mbeya Region	Community	New	Pulmonary	T		Negative
73	F	17	Kagera Region	Community	New	Pulmonary	T		Negative
74	M	29	Ruvuma Region	Community	Previous	Pulmonary	T		Positive
75	M	81	Mbeya Region	Community	New	Pulmonary	T		Positive
76	M	42	Mara Region	Community	New	Pulmonary	T		Negative
77	M	83	Mara Region	Community	New	Pulmonary	T		Negative
78	F	46	Mara Region	Community	New	Pulmonary	T		Negative
79	M	47	Kigoma Region	Community	New	Pulmonary	T		Negative
80	M	20	Kigoma Region	Community	New	Pulmonary	T		Negative
81	M	42	Kigoma Region	Community	New	Pulmonary	T		Positive
82	F	63	Rukwa Region	Community	New	Pulmonary	T		Negative
83	M	42	Rukwa Region	Community	New	Pulmonary	T		Negative
84	M	43	Dar Es Salaam Region	Community	Previous	Pulmonary	T		Negative
85	M	28	Dar Es Salaam Region	Community	New	Pulmonary	T		Positive
86	M	23	Dar Es Salaam Region	Community	New	Pulmonary	T		Negative
87	F	51	Dar Es Salaam Region	Community	New	Pulmonary	T		Positive
88	M	36	Tanga Region	Community	New	Pulmonary	T		Negative
89	M	46	Dar Es Salaam Region	Community	New	Pulmonary	T		Negative
90	M	37	Mwanza Region	Community	New	Pulmonary	T		Negative
91	M	1	Dar Es Salaam Region	Community	New	Pulmonary	T		Negative
92	M	33	Mwanza Region	Community	New	Pulmonary	T		Positive
93	M	42	Mwanza Region	Community	New	Pulmonary	T		Negative
94	M	26	Mwanza Region	Community	New	Pulmonary	T		Negative
95	M	0	Kagera Region	Community	New	Pulmonary	T		Negative
96	M	25	Mwanza Region	Community	New	Pulmonary	T		Negative
97	M	34	Mwanza Region	Community	New	Pulmonary	T		Negative
98	M	37	Mwanza Region	Community	New	Pulmonary	T		Negative
99	M	80	Mbeya Region	Community	New	Pulmonary	T		Negative
100	M	27	Dar Es Salaam Region	Community	New	Pulmonary	T		Negative
101	M	50	Dar Es Salaam Region	Health facility	New	Pulmonary	T		Positive
102	F	16	Dar Es Salaam Region	Others	New	Pulmonary	T		Negative
103	F	27	Kilimanjaro Region	Community	New	Pulmonary	T		Negative
104	M	69	Kilimanjaro Region	Community	Previous	Pulmonary	T		Negative
105	M	45	Kigoma Region	Community	New	Pulmonary	T		Negative
106	M	50	Tanga Region	Community	New	Pulmonary	T		Negative
107	F	25	Singida Region	Community	New	Pulmonary	T		Negative
108	M	62	Singida Region	Community	New	Pulmonary	T		Positive
109	M	20	Tanga Region	Community	New	Pulmonary	T		Negative
110	F	40	Tanga Region	Community	New	Pulmonary	T		Negative
111	M	44	Tanga Region	Community	New	Pulmonary	T		Negative
112	M	40	Katavi Region	Community	New	Pulmonary	T		Positive
113	M	70	Katavi Region	Community	New	Pulmonary	T		Negative
114	M	47	Morogoro Region	Community	New	Pulmonary	T		Negative
115	M	38	Mwanza Region	Community	New	Pulmonary	T		Negative
116	F	28	Morogoro Region	Community	New	Pulmonary	T		Negative
117	M	25	Mwanza Region	Community	New	Pulmonary	T		Negative
118	M	84	Morogoro Region	Community	New	Pulmonary	T		Negative
119	M	20	Mwanza Region	Community	New	Pulmonary	T		Unknown
120	M	30	Mwanza Region	Community	New	Pulmonary	T		Negative
121	F	35	Dar Es Salaam Region	Community	New	Pulmonary	T		Positive
122	M	52	Ruvuma Region	Community	New	Pulmonary	T		Positive
123	M	14	Tanga Region	Community	New	Pulmonary	T		Positive
124	M	21	Songwe Region	Others	New	Extra pulmonary	T		Negative
125	M	39	Mbeya Region	Health facility	New	Pulmonary	T		Positive
126	M	32	Mbeya Region	Community	New	Pulmonary	T		Negative
127	F	46	Mbeya Region	Community	New	Pulmonary	T		Negative
128	M	36	Kilimanjaro Region	Community	New	Pulmonary	T		Negative
129	M	47	Kilimanjaro Region	Community	New	Pulmonary	T		Positive
130	F	47	Singida Region	Community	Previous	Pulmonary	T		Negative
131	M	41	Songwe Region	Others	New	Pulmonary	T		Negative
132	M	27	Mtwara Region	Community	New	Pulmonary	T		Negative
133	F	28	Mtwara Region	Community	New	Pulmonary	T		Negative
134	F	32	Mtwara Region	Community	New	Pulmonary	T		Negative
135	F	45	Mwanza Region	Community	New	Pulmonary	T		Positive
136	M	29	Dar Es Salaam Region	Community	New	Pulmonary	T		Negative
137	M	39	Kilimanjaro Region	Community	New	Pulmonary	T		Negative
138	M	62	Pwani Region	Community	New	Pulmonary	T		Negative
139	M	22	Mbeya Region	Community	New	Pulmonary	T		Negative
140	M	41	Mbeya Region	Community	New	Pulmonary	T		Negative
141	M	29	Pwani Region	Community	New	Pulmonary	T		Negative
142	M	60	Kilimanjaro Region	Community	New	Pulmonary	T		Negative
143	M	30	Kilimanjaro Region	Community	New	Pulmonary	T		Negative
144	F	60	Katavi Region	Community	New	Pulmonary	T		Negative
145	F	37	Pwani Region	Community	New	Pulmonary	T		Negative
146	M	32	Singida Region	Community	New	Pulmonary	T		Negative
147	F	42	Simiyu Region	Community	New	Extra pulmonary	T		Negative
148	F	30	Pwani Region	Health facility	Previous	Pulmonary	T		Positive
149	M	52	Simiyu Region	Community	New	Pulmonary	T		Negative
150	M	35	Simiyu Region	Health facility	New	Pulmonary	T		Positive
151	M	58	Singida Region	Community	New	Pulmonary	T		Negative
152	F	54	Dar Es Salaam Region	Health facility	New	Pulmonary	T		Positive
153	M	26	Simiyu Region	Community	New	Pulmonary	T		Negative
154	M	29	Simiyu Region	Health facility	New	Pulmonary	T		Positive
155	M	52	Simiyu Region	Community	Previous	Pulmonary	T		Negative
156	M	29	Pwani Region	Community	New	Pulmonary	T		Negative
157	F	30	Pwani Region	Community	New	Pulmonary	T		Negative
158	M	39	Pwani Region	Health facility	New	Pulmonary	T		Positive
159	M	29	Dar Es Salaam Region	Health facility	New	Pulmonary	T		Positive
160	M	40	Pwani Region	Community	New	Pulmonary	T		Negative
161	M	43	Dar Es Salaam Region	Community	New	Pulmonary	T		Negative
162	F	1	Dar Es Salaam Region	Community	New	Pulmonary	T		Negative
163	F	20	Kagera Region	Community	New	Pulmonary	T		Negative
164	F	37	Mara Region	Community	New	Pulmonary	T		Negative
165	F	50	Mara Region	Community	New	Pulmonary	T		Negative
166	M	66	Pwani Region	Community	New	Pulmonary	T		Positive
167	M	30	Kilimanjaro Region	Others	New	Pulmonary	T		Negative
168	M	26	Songwe Region	Health facility	New	Pulmonary	T		Positive
169	M	35	Kilimanjaro Region	Health facility	New	Pulmonary	T		Positive
170	F	31	Pwani Region	Health facility	New	Pulmonary	T		Positive
171	M	47	Kilimanjaro Region	Community	New	Pulmonary	T		Negative
172	M	42	Pwani Region	Community	New	Pulmonary	T		Negative
173	M	61	Pwani Region	Community	New	Pulmonary	T		Positive
174	M	27	Kilimanjaro Region	Community	New	Pulmonary	T		Negative
175	F	37	Tabora Region	Health facility	New	Pulmonary	T		Positive
176	M	49	Ruvuma Region	Others	New	Pulmonary	T		Positive
177	M	22	Tabora Region	Others	New	Pulmonary	T		Negative
178	M	80	Tabora Region	Others	New	Pulmonary	T		Negative
179	M	43	Tabora Region	Others	New	Pulmonary	T		Negative
180	F	21	Mara Region	Community	New	Pulmonary	T		Negative
181	F	21	Tabora Region	Others	New	Pulmonary	T		Negative
182	M	41	Shinyanga Region	Community	New	Pulmonary	T		Negative
183	M	18	Lindi Region	Community	New	Pulmonary	T		Negative
184	F	19	Lindi Region	Community	New	Pulmonary	T		Negative
185	M	32	Pwani Region	Community	New	Pulmonary	T		Negative
186	F	25	Pwani Region	Health facility	New	Pulmonary	T		Positive
187	M	23	Mbeya Region	Community	New	Pulmonary	T		Positive
188	M	22	Pwani Region	Community	New	Pulmonary	T		Negative
189	F	28	Pwani Region	Health facility	New	Pulmonary	T		Positive
190	F	28	Pwani Region	Community	Previous	Pulmonary	T		Negative
191	M	42	Shinyanga Region	Community	New	Pulmonary	T		Negative
192	M	33	Dar Es Salaam Region	Others	New	Pulmonary	T		Negative
193	M	46	Dar Es Salaam Region	Health facility	New	Pulmonary	T		Positive
194	F	27	Dar Es Salaam Region	Others	New	Pulmonary	T		Negative
195	F	31	Dar Es Salaam Region	Others	New	Pulmonary	T		Negative
196	F	52	Mara Region	Health facility	New	Pulmonary	T		Positive
197	F	28	Dar Es Salaam Region	Health facility	New	Pulmonary	T		Positive
198	F	38	Dar Es Salaam Region	Others	New	Pulmonary	T		Negative
199	F	28	Dar Es Salaam Region	Community	New	Pulmonary	T		Positive
200	F	29	Dar Es Salaam Region	Others	New	Pulmonary	T		Negative
201	F	68	Lindi Region	Community	New	Pulmonary	T		Negative
202	M	54	Lindi Region	Community	New	Pulmonary	T		Negative
203	F	22	Mwanza Region	Community	New	Pulmonary	T		Positive
204	F	32	Dar Es Salaam Region	Others	New	Pulmonary	T		Negative
205	M	23	Dar Es Salaam Region	Others	New	Pulmonary	T		Negative
206	M	51	Dar Es Salaam Region	Community	New	Pulmonary	T		Negative
207	F	1	Dar Es Salaam Region	Others	New	Pulmonary	T		Negative
208	F	24	Dar Es Salaam Region	Others	New	Pulmonary	T		Negative
209	M	29	Dar Es Salaam Region	Others	New	Pulmonary	T		Negative
210	M	31	Dar Es Salaam Region	Others	New	Pulmonary	T		Negative
211	M	21	Dar Es Salaam Region	Others	New	Pulmonary	T		Negative
212	F	44	Dar Es Salaam Region	Others	New	Pulmonary	T		Positive
213	F	50	Dar Es Salaam Region	Others	New	Pulmonary	T		Positive
214	M	45	Dar Es Salaam Region	Others	New	Pulmonary	T		Positive
215	M	19	Dar Es Salaam Region	Others	New	Pulmonary	T		Negative
216	M	38	Dar Es Salaam Region	Others	New	Pulmonary	T		Negative
217	M	41	Dar Es Salaam Region	Others	New	Pulmonary	T		Positive
218	M	33	Dar Es Salaam Region	Others	New	Pulmonary	T		Negative
219	M	37	Dar Es Salaam Region	Community	New	Pulmonary	T		Negative
220	M	51	Dodoma Region	Others	New	Pulmonary	T		Negative
221	M	29	Dodoma Region	Others	New	Pulmonary	T		Negative
222	M	28	Ruvuma Region	Community	New	Pulmonary	T		Negative
223	F	60	Mbeya Region	Community	New	Pulmonary	T		Negative
224	M	23	Mbeya Region	Community	New	Pulmonary	T		Negative
225	M	35	Kilimanjaro Region	Community	New	Pulmonary	T		Negative
226	F	43	Dar Es Salaam Region	Community	New	Pulmonary	T		Negative
227	M	50	Mara Region	Community	New	Pulmonary	T		Negative
228	M	40	Kilimanjaro Region	Community	New	Pulmonary	T		Negative
229	F	30	Kilimanjaro Region	Community	New	Pulmonary	T		Negative
230	M	48	Kilimanjaro Region	Community	New	Pulmonary	T		Negative
231	M	39	Kilimanjaro Region	Community	New	Pulmonary	T		Negative
232	M	37	Kilimanjaro Region	Community	New	Pulmonary	T		Negative
233	M	41	Simiyu Region	Community	New	Pulmonary	T		Negative
234	M	45	Kilimanjaro Region	Community	New	Pulmonary	T		Negative
235	F	44	Simiyu Region	Health facility	New	Pulmonary	T		Positive
236	M	16	Kilimanjaro Region	Community	New	Pulmonary	T		Negative
237	M	48	Simiyu Region	Community	New	Pulmonary	T		Positive
238	M	44	Simiyu Region	Community	New	Pulmonary	T		Negative
239	M	53	Kilimanjaro Region	Community	New	Pulmonary	T		Negative
240	M	31	Songwe Region	Community	New	Pulmonary	T		Positive
241	M	45	Kilimanjaro Region	Community	New	Pulmonary	T		Negative
242	M	68	Kilimanjaro Region	Community	New	Pulmonary	T		Negative
243	M	23	Mara Region	Community	New	Pulmonary	T		Negative
244	M	38	Mara Region	Community	New	Pulmonary	T		Negative
245	M	39	Kilimanjaro Region	Community	New	Pulmonary	T		Negative
246	F	28	Kilimanjaro Region	Community	New	Pulmonary	T		Negative
247	M	42	Simiyu Region	Community	New	Pulmonary	T		Positive
248	M	47	Mara Region	Health facility	New	Pulmonary	T		Positive
249	M	80	Pwani Region	Health facility	New	Pulmonary	T		Positive
250	F	30	Pwani Region	Community	New	Pulmonary	T		Negative
251	M	25	Pwani Region	Community	New	Pulmonary	T		Negative
252	M	24	Pwani Region	Community	New	Pulmonary	T		Negative
253	F	24	Pwani Region	Health facility	New	Pulmonary	T		Positive
254	M	32	Pwani Region	Health facility	New	Pulmonary	T		Positive
255	M	48	Pwani Region	Health facility	New	Pulmonary	T		Positive
256	M	52	Simiyu Region	Community	Previous	Pulmonary	T		Negative
257	F	45	Pwani Region	Health facility	New	Pulmonary	T		Negative
258	M	57	Pwani Region	Community	New	Pulmonary	T		Negative
259	F	26	Simiyu Region	Community	New	Pulmonary	T		Negative
260	M	62	Simiyu Region	Community	New	Pulmonary	T		Positive
261	M	43	Dar Es Salaam Region	Community	New	Pulmonary	T		Negative
262	F	65	Dar Es Salaam Region	Community	New	Pulmonary	T		Negative
263	M	30	Dar Es Salaam Region	Community	New	Pulmonary	T		Negative
264	M	77	Dar Es Salaam Region	Community	New	Pulmonary	T		Negative
265	M	53	Dar Es Salaam Region	Community	New	Pulmonary	T		Negative
266	M	42	Dar Es Salaam Region	Health facility	New	Pulmonary	T		Positive
267	M	30	Dar Es Salaam Region	Community	New	Pulmonary	T		Negative
268	M	31	Simiyu Region	Community	New	Pulmonary	T		Negative
269	M	20	Kigoma Region	Health facility	New	Pulmonary	T		Negative
270	F	30	Kigoma Region	Community	New	Pulmonary	T		Negative
271	F	42	Kigoma Region	Health facility	New	Pulmonary	T		Positive
272	F	17	Dar Es Salaam Region	Others	New	Pulmonary	T		Negative
273	M	20	Dar Es Salaam Region	Others	New	Pulmonary	T		Negative
274	M	48	Dar Es Salaam Region	Community	New	Pulmonary	T		Negative
275	M	33	Simiyu Region	Community	New	Pulmonary	T		Negative
276	M	59	Dar Es Salaam Region	Community	New	Pulmonary	T		Negative
277	M	35	Pwani Region	Community	New	Pulmonary	T		Negative
278	M	26	Kilimanjaro Region	Health facility	New	Pulmonary	T		Positive
279	M	57	Kilimanjaro Region	Community	New	Pulmonary	T		Negative
280	M	46	Kilimanjaro Region	Community	New	Pulmonary	T		Negative
281	F	35	Kilimanjaro Region	Community	New	Pulmonary	T		Positive
282	F	40	Shinyanga Region	Health facility	New	Pulmonary	T		Positive
283	M	52	Kilimanjaro Region	Community	New	Pulmonary	T		Negative
284	M	46	Kilimanjaro Region	Community	New	Pulmonary	T		Negative
285	F	60	Mbeya Region	Community	New	Pulmonary	T		Negative
286	M	45	Kilimanjaro Region	Community	New	Pulmonary	T		Negative
287	M	24	Kilimanjaro Region	Community	New	Pulmonary	T		Negative
288	M	36	Kilimanjaro Region	Community	New	Pulmonary	T		Negative
289	M	47	Kilimanjaro Region	Community	New	Pulmonary	T		Negative
290	M	51	Kilimanjaro Region	Community	New	Pulmonary	T		Negative
291	M	49	Kilimanjaro Region	Community	New	Pulmonary	T		Negative
292	F	32	Dar Es Salaam Region	Community	New	Pulmonary	T		Negative
293	M	17	Dar Es Salaam Region	Community	New	Pulmonary	T		Positive
294	M	53	Kilimanjaro Region	Community	New	Pulmonary	T		Negative
295	M	51	Dar Es Salaam Region	Community	New	Pulmonary	T		Negative
296	M	28	Dar Es Salaam Region	Community	New	Pulmonary	T		Negative
297	F	14	Kilimanjaro Region	Community	New	Pulmonary	T		Negative
298	M	35	Kilimanjaro Region	Community	New	Pulmonary	T		Negative
299	M	46	Kilimanjaro Region	Community	New	Pulmonary	T		Negative
300	F	35	Dar Es Salaam Region	Community	New	Pulmonary	T		Positive
301	M	39	Kilimanjaro Region	Community	New	Pulmonary	T		Negative
302	M	33	Dar Es Salaam Region	Community	New	Pulmonary	T		Negative
303	M	47	Singida Region	Community	New	Pulmonary	T		Negative
304	M	28	Mtwara Region	Community	New	Pulmonary	T		Negative
305	F	32	Mara Region	Community	New	Pulmonary	T		Negative
306	M	52	Dar Es Salaam Region	Community	New	Pulmonary	T		Negative
307	F	62	Dar Es Salaam Region	Community	New	Pulmonary	T		Negative
308	M	53	Mwanza Region	Community	New	Pulmonary	T		Negative
309	M	33	Mwanza Region	Health facility	New	Pulmonary	T		Negative
310	M	68	Dar Es Salaam Region	Community	New	Pulmonary	T		Negative
311	M	48	Dar Es Salaam Region	Community	New	Pulmonary	T		Negative
312	M	45	Dar Es Salaam Region	Community	New	Pulmonary	T		Positive
313	M	29	Dar Es Salaam Region	Community	New	Pulmonary	T		Negative
314	M	34	Simiyu Region	Community	New	Pulmonary	T		Negative
315	M	28	Dar Es Salaam Region	Community	New	Pulmonary	T		Negative
316	M	22	Dar Es Salaam Region	Community	New	Pulmonary	T		Negative
317	M	26	Dar Es Salaam Region	Community	New	Pulmonary	T		Negative
318	F	40	Dar Es Salaam Region	Health facility	New	Pulmonary	T		Positive
319	F	22	Dar Es Salaam Region	Community	New	Pulmonary	T		Negative
320	M	33	Kilimanjaro Region	Community	New	Pulmonary	T		Positive
321	M	40	Pwani Region	Health facility	New	Pulmonary	T		Positive
322	M	28	Mbeya Region	Others	New	Pulmonary	T		Negative
323	F	26	Dar Es Salaam Region	Others	New	Pulmonary	T		Positive
324	M	34	Dar Es Salaam Region	Health facility	New	Pulmonary	T		Positive
325	M	55	Kagera Region	Community	New	Pulmonary	T		Negative
326	M	50	Mbeya Region	Health facility	New	Pulmonary	T		Positive
327	M	73	Kagera Region	Community	New	Pulmonary	T		Negative
328	F	39	Manyara Region	Community	New	Pulmonary	T		Negative
329	M	50	Manyara Region	Community	New	Pulmonary	T		Positive
330	M	52	Mbeya Region	Community	New	Pulmonary	T		Negative
331	M	24	Manyara Region	Community	New	Pulmonary	T		Negative
332	F	38	Mbeya Region	Community	New	Pulmonary	T		Positive
333	M	76	Mtwara Region	Community	New	Pulmonary	T		Negative
334	F	32	Mbeya Region	Community	New	Pulmonary	T		Positive
335	M	73	Manyara Region	Community	New	Pulmonary	T		Negative
336	M	60	Manyara Region	Community	New	Pulmonary	T		Negative
337	F	44	Ruvuma Region	Health facility	New	Pulmonary	T		Positive
338	F	38	Singida Region	Community	New	Pulmonary	T		Negative
339	M	42	Simiyu Region	Health facility	New	Pulmonary	T		Positive
340	F	22	Dar Es Salaam Region	Others	New	Pulmonary	T		Negative
341	M	70	Iringa Region	Community	New	Pulmonary	T		Negative
342	F	35	Mwanza Region	Health facility	New	Pulmonary	T		Positive
343	M	76	Mara Region	Community	New	Pulmonary	T		Negative
344	F	20	Mwanza Region	Community	New	Pulmonary	T		Negative
345	M	30	Mara Region	Community	New	Pulmonary	T		Negative
346	M	50	Mara Region	Community	New	Pulmonary	T		Negative
347	M	53	Mara Region	Community	New	Pulmonary	T		Negative
348	M	25	Tabora Region	Community	New	Pulmonary	T		Negative
349	F	58	Mara Region	Community	New	Pulmonary	T		Negative
350	F	36	Dar Es Salaam Region	Health facility	New	Pulmonary	T		Positive
351	M	33	Mara Region	Community	New	Pulmonary	T		Positive
352	F	44	Songwe Region	Community	New	Pulmonary	T		Positive
353	F	24	Mwanza Region	Community	New	Pulmonary	T		Negative
354	M	60	Kilimanjaro Region	Community	New	Pulmonary	T		Negative
355	M	39	Kilimanjaro Region	Community	New	Pulmonary	T		Negative
356	M	37	Kilimanjaro Region	Community	New	Pulmonary	T		Negative
357	M	9	Mwanza Region	Community	New	Pulmonary	T		Negative
358	M	27	Kilimanjaro Region	Community	New	Pulmonary	T		Negative
359	M	27	Mwanza Region	Community	New	Extra pulmonary	T		Positive
360	M	33	Mwanza Region	Community	New	Pulmonary	T		Negative
361	M	62	Tanga Region	Community	New	Pulmonary	T		Negative
362	M	52	Mwanza Region	Community	New	Pulmonary	T		Positive
363	F	35	Mwanza Region	Health facility	New	Pulmonary	T		Negative
364	F	43	Mwanza Region	Community	New	Pulmonary	T		Negative
365	M	38	Tanga Region	Community	New	Pulmonary	T		Negative
366	F	28	Tanga Region	Community	Previous	Pulmonary	T		Negative
367	M	30	Tanga Region	Community	New	Pulmonary	T		Negative
368	F	29	Tabora Region	Health facility	New	Pulmonary	T		Positive
369	F	20	Mwanza Region	Community	New	Pulmonary	T		Negative
370	M	35	Mwanza Region	Community	New	Pulmonary	T		Negative
371	F	18	Dar Es Salaam Region	Community	New	Pulmonary	T		Negative
372	M	73	Kilimanjaro Region	Community	New	Pulmonary	T		Negative
373	F	25	Dar Es Salaam Region	Community	New	Pulmonary	T		Negative
374	M	28	Mwanza Region	Community	New	Pulmonary	T		Negative
375	M	52	Mwanza Region	Community	New	Pulmonary	T		Negative
376	F	50	Dar Es Salaam Region	Community	New	Pulmonary	T		Negative
377	M	54	Dar Es Salaam Region	Community	New	Pulmonary	T		Positive
378	M	48	Songwe Region	Community	New	Pulmonary	T		Negative
379	M	45	Dodoma Region	Community	New	Pulmonary	T		Negative
380	M	15	Manyara Region	Community	New	Pulmonary	T		Negative
381	M	40	Tabora Region	Community	New	Pulmonary	T		Negative
382	F	42	Tabora Region	Health facility	New	Pulmonary	T		Positive
383	M	40	Tabora Region	Community	New	Pulmonary	T		Negative
384	F	14	Tabora Region	Health facility	New	Pulmonary	T		Positive
385	M	54	Dar Es Salaam Region	Community	Previous	Pulmonary	T		Positive
386	M	59	Tabora Region	Others	New	Pulmonary	T		Negative
387	F	30	Tabora Region	Health facility	New	Pulmonary	T		Negative
388	M	17	Tabora Region	Community	New	Pulmonary	T		Negative
389	M	42	Mara Region	Community	New	Pulmonary	T		Negative
390	F	23	Mwanza Region	Community	Previous	Pulmonary	T		Positive
391	M	28	Tabora Region	Others	New	Pulmonary	T		Negative
392	M	40	Mbeya Region	Community	New	Pulmonary	T		Positive
393	F	28	Mbeya Region	Health facility	New	Pulmonary	T		Positive
394	F	46	Mbeya Region	Community	New	Pulmonary	T		Negative
395	M	21	Dar Es Salaam Region	Community	New	Pulmonary	T		Negative
396	M	48	Tanga Region	Community	Previous	Pulmonary	T		Negative
397	M	68	Tanga Region	Community	New	Pulmonary	T		Negative
398	F	41	Tanga Region	Health facility	New	Pulmonary	T		Positive
399	F	78	Kigoma Region	Community	New	Pulmonary	T		Negative
400	F	41	Tanga Region	Community	New	Pulmonary	T		Positive
401	M	43	Tanga Region	Community	New	Pulmonary	T		Negative
402	F	61	Tanga Region	Community	New	Pulmonary	T		Positive
403	F	24	Tanga Region	Community	New	Pulmonary	T		Negative
404	M	33	Rukwa Region	Community	New	Pulmonary	T		Negative
405	M	36	Rukwa Region	Others	New	Pulmonary	T		Negative
406	M	29	Rukwa Region	Community	New	Pulmonary	T		Negative
407	M	32	Rukwa Region	Community	New	Pulmonary	T		Negative
408	M	15	Tanga Region	Community	New	Pulmonary	T		Negative
409	F	32	Rukwa Region	Health facility	New	Pulmonary	T		Positive
410	F	31	Tanga Region	Community	New	Pulmonary	T		Negative
411	M	30	Tanga Region	Community	New	Pulmonary	T		Negative
412	M	41	Tanga Region	Community	New	Pulmonary	T		Negative
413	F	31	Rukwa Region	Community	New	Pulmonary	T		Negative
414	F	22	Njombe Region	Community	New	Pulmonary	T		Positive
415	M	75	Rukwa Region	Community	New	Pulmonary	T		Negative
416	M	25	Tabora Region	Community	New	Pulmonary	T		Negative
417	M	43	Dar Es Salaam Region	Community	Previous	Pulmonary	T		Positive
418	F	40	Mara Region	Community	New	Pulmonary	T		Negative
419	M	60	Tabora Region	Others	New	Pulmonary	T		Positive
420	M	51	Dar Es Salaam Region	Community	New	Pulmonary	T		Negative
421	M	38	Dar Es Salaam Region	Community	New	Pulmonary	T		Positive
422	F	29	Mwanza Region	Community	New	Pulmonary	T		Positive
423	F	40	Dar Es Salaam Region	Others	New	Pulmonary	T		Negative
424	F	24	Dar Es Salaam Region	Others	New	Pulmonary	T		Negative
425	M	87	Dar Es Salaam Region	Others	New	Pulmonary	T		Negative
426	F	26	Dar Es Salaam Region	Others	New	Pulmonary	T		Negative
427	F	43	Dar Es Salaam Region	Others	New	Pulmonary	T		Negative
428	F	25	Dar Es Salaam Region	Others	New	Pulmonary	T		Positive
429	M	41	Dar Es Salaam Region	Others	New	Pulmonary	T		Negative
430	F	21	Dar Es Salaam Region	Others	New	Pulmonary	T		Negative
431	M	30	Tanga Region	Community	New	Pulmonary	T		Negative
432	M	38	Mara Region	Community	New	Pulmonary	T		Negative
433	M	48	Dar Es Salaam Region	Community	New	Pulmonary	T		Negative
434	M	37	Simiyu Region	Community	New	Pulmonary	T		Negative
435	M	9	Mbeya Region	Community	New	Pulmonary	T		Negative
436	F	15	Mbeya Region	Community	New	Pulmonary	T		Positive
437	M	37	Simiyu Region	Community	New	Pulmonary	T		Negative
438	M	24	Njombe Region	Community	New	Extra pulmonary	T		Negative
439	M	32	Dar Es Salaam Region	Community	New	Pulmonary	T		Negative
440	F	24	Mbeya Region	Community	New	Pulmonary	T		Negative
441	F	29	Dar Es Salaam Region	Community	New	Pulmonary	T		Negative
442	M	19	Mara Region	Community	New	Pulmonary	T		Negative
443	F	51	Mwanza Region	Community	New	Pulmonary	T		Negative
444	M	25	Mara Region	Community	New	Pulmonary	T		Negative
445	F	37	Mwanza Region	Community	New	Pulmonary	T		Positive
446	M	23	Dar Es Salaam Region	Community	New	Pulmonary	T		Negative
447	F	33	Dar Es Salaam Region	Community	New	Pulmonary	T		Negative
448	M	48	Mwanza Region	Community	New	Pulmonary	T		Negative
449	M	40	Dar Es Salaam Region	Community	New	Pulmonary	T		Negative
450	M	47	Simiyu Region	Community	New	Extra pulmonary	T		Positive
451	F	27	Simiyu Region	Community	New	Pulmonary	T		Negative
452	F	55	Dar Es Salaam Region	Community	New	Pulmonary	T		Positive
453	M	21	Simiyu Region	Community	New	Pulmonary	T		Negative
454	M	75	Tabora Region	Community	New	Pulmonary	T		Negative
455	M	16	Mtwara Region	Community	New	Pulmonary	T		Negative
456	M	46	Morogoro Region	Health facility	New	Pulmonary	T		Positive
457	F	22	Dar Es Salaam Region	Community	New	Pulmonary	T		Positive
458	F	32	Morogoro Region	Health facility	New	Pulmonary	T		Positive
459	M	25	Mwanza Region	Community	New	Pulmonary	T		Negative
460	M	32	Morogoro Region	Community	New	Pulmonary	T		Negative
461	F	42	Morogoro Region	Health facility	New	Pulmonary	T		Positive
462	F	38	Songwe Region	Health facility	New	Pulmonary	T		Positive
463	M	34	Songwe Region	Community	New	Pulmonary	T		Negative
464	M	34	Dar Es Salaam Region	Others	Previous	Pulmonary	T		Negative
465	M	62	Songwe Region	Community	New	Pulmonary	T		Negative
466	M	56	Mwanza Region	Community	New	Pulmonary	T		Negative
467	M	27	Mwanza Region	Community	New	Pulmonary	T		Negative
468	F	55	Dar Es Salaam Region	Health facility	New	Pulmonary	T		Positive
469	F	42	Tabora Region	Health facility	New	Pulmonary	T		Positive
470	M	27	Mwanza Region	Community	New	Pulmonary	T		Negative
471	M	57	Dar Es Salaam Region	Others	New	Pulmonary	T		Negative
472	M	52	Mwanza Region	Community	Previous	Pulmonary	T		Positive
473	M	34	Mwanza Region	Community	New	Pulmonary	T		Negative
474	M	42	Mtwara Region	Others	New	Pulmonary	T		Negative
475	F	59	Tanga Region	Community	New	Pulmonary	T		Positive
476	M	41	Tanga Region	Community	New	Pulmonary	T		Negative
477	M	67	Tanga Region	Community	New	Pulmonary	T		Negative
478	M	40	Tanga Region	Community	New	Pulmonary	T		Positive
479	M	49	Tanga Region	Community	New	Pulmonary	T		Negative
480	M	50	Tanga Region	Community	New	Pulmonary	T		Negative
481	M	25	Tanga Region	Community	New	Pulmonary	T		Negative
482	M	15	Kigoma Region	Community	New	Pulmonary	T		Negative
483	F	40	Tanga Region	Community	New	Pulmonary	T		Positive
484	M	30	Tanga Region	Community	New	Pulmonary	T		Negative
485	M	66	Tanga Region	Community	New	Pulmonary	T		Negative
486	F	25	Tanga Region	Community	New	Pulmonary	T		Negative
487	M	57	Tanga Region	Community	New	Pulmonary	T		Positive
488	M	38	Mbeya Region	Community	New	Pulmonary	T		Negative
489	M	43	Mbeya Region	Community	New	Pulmonary	T		Positive
490	M	15	Mbeya Region	Community	New	Pulmonary	T		Negative
491	M	9	Mbeya Region	Community	New	Pulmonary	T		Negative
492	M	49	Dodoma Region	Others	New	Pulmonary	T		Negative
493	F	39	Arusha Region	Community	New	Pulmonary	T		Negative
494	M	50	Dodoma Region	Community	New	Pulmonary	T		Positive
495	F	35	Dodoma Region	Community	New	Pulmonary	T		Positive
496	F	2	Manyara Region	Community	New	Pulmonary	T		Negative
497	F	47	Manyara Region	Community	New	Pulmonary	T		Negative
498	M	36	Manyara Region	Health facility	New	Pulmonary	T		Positive
499	F	21	Manyara Region	Community	New	Pulmonary	T		Negative
500	F	34	Njombe Region	Health facility	New	Pulmonary	T		Negative
501	M	28	Njombe Region	Community	New	Pulmonary	T		Negative
502	F	64	Njombe Region	Community	New	Pulmonary	T		Negative
503	M	51	Mwanza Region	Community	New	Pulmonary	T		Negative
504	F	43	Mwanza Region	Community	New	Pulmonary	T		Positive
505	M	57	Njombe Region	Community	New	Pulmonary	T		Negative
506	M	21	Njombe Region	Community	New	Pulmonary	T		Negative
507	M	55	Njombe Region	Community	New	Pulmonary	T		Negative
508	M	74	Tanga Region	Community	New	Pulmonary	T		Negative
509	M	45	Njombe Region	Health facility	New	Pulmonary	T		Positive
510	F	47	Njombe Region	Community	New	Pulmonary	T		Positive
511	M	50	Njombe Region	Community	New	Pulmonary	T		Negative
512	F	64	Njombe Region	Community	New	Pulmonary	T		Negative
513	M	55	Lindi Region	Community	New	Pulmonary	T		Negative
514	M	58	Lindi Region	Others	New	Pulmonary	T		Negative
515	M	33	Lindi Region	Others	Previous	Pulmonary	T		Negative
516	M	50	Lindi Region	Others	New	Pulmonary	T		Negative
517	M	40	Njombe Region	Community	New	Pulmonary	T		Negative
518	M	53	Njombe Region	Community	New	Pulmonary	T		Positive
519	F	43	Lindi Region	Others	New	Pulmonary	T		Negative
520	F	30	Njombe Region	Community	New	Pulmonary	T		Negative
521	M	37	Dar Es Salaam Region	Community	New	Pulmonary	T		Negative
522	M	46	Dar Es Salaam Region	Community	New	Pulmonary	T		Negative
523	M	54	Lindi Region	Community	New	Pulmonary	T		Negative
524	M	25	Dar Es Salaam Region	Community	New	Pulmonary	T		Negative
525	M	51	Lindi Region	Health facility	New	Pulmonary	T		Positive
526	F	39	Dar Es Salaam Region	Community	New	Pulmonary	T		Positive
527	F	34	Lindi Region	Community	New	Pulmonary	T		Negative
528	M	69	Dar Es Salaam Region	Community	New	Pulmonary	T		Negative
529	M	65	Lindi Region	Community	New	Pulmonary	T		Negative
530	M	35	Mbeya Region	Community	New	Pulmonary	T		Negative
531	M	36	Mbeya Region	Community	New	Pulmonary	T		Negative
532	M	40	Mbeya Region	Community	New	Pulmonary	T		Positive
533	M	78	Mbeya Region	Community	New	Pulmonary	T		Negative
534	F	57	Dar Es Salaam Region	Health facility	New	Pulmonary	T		Positive
535	M	50	Dar Es Salaam Region	Community	New	Pulmonary	T		Negative
536	F	27	Dar Es Salaam Region	Community	New	Pulmonary	T		Negative
537	F	23	Dar Es Salaam Region	Health facility	New	Pulmonary	T		Positive
538	M	40	Lindi Region	Community	New	Pulmonary	T		Negative
539	M	45	Tanga Region	Community	New	Pulmonary	T		Positive
540	M	31	Tanga Region	Community	New	Pulmonary	T		Negative
541	M	66	Tanga Region	Community	New	Pulmonary	T		Negative
542	M	29	Dar Es Salaam Region	Others	New	Pulmonary	T		Negative
543	M	30	Singida Region	Community	New	Pulmonary	T		Negative
544	M	23	Kagera Region	Community	New	Pulmonary	T		Negative
545	M	40	Kagera Region	Health facility	New	Pulmonary	T		Positive
546	M	47	Morogoro Region	Community	New	Pulmonary	T		Positive
547	M	33	Dar Es Salaam Region	Others	New	Pulmonary	T		Negative
548	M	13	Dar Es Salaam Region	Others	New	Pulmonary	T		Negative
549	M	28	Morogoro Region	Community	New	Pulmonary	T		Negative
550	M	56	Dar Es Salaam Region	Community	New	Pulmonary	T		Negative
551	M	19	Tabora Region	Community	New	Pulmonary	T		Negative
552	F	30	Shinyanga Region	Community	New	Pulmonary	T		Negative
553	M	49	Kilimanjaro Region	Community	New	Pulmonary	T		Negative
554	M	23	Kilimanjaro Region	Community	New	Pulmonary	T		Negative
555	F	40	Morogoro Region	Community	New	Pulmonary	T		Negative
556	F	24	Tabora Region	Community	New	Pulmonary	T		Negative
557	M	30	Tabora Region	Community	New	Pulmonary	T		Negative
558	M	36	Mara Region	Community	New	Pulmonary	T		Negative
559	M	46	Pwani Region	Community	New	Pulmonary	T		Negative
560	M	28	Pwani Region	Community	Previous	Pulmonary	T		Negative
561	M	45	Mbeya Region	Health facility	New	Pulmonary	T		Positive
562	M	32	Mbeya Region	Others	New	Pulmonary	T		Negative
563	M	43	Mbeya Region	Community	New	Pulmonary	T		Negative
564	F	45	Tabora Region	Health facility	New	Pulmonary	T		Positive
565	M	50	Mbeya Region	Community	New	Pulmonary	T		Negative
566	F	16	Mbeya Region	Community	New	Pulmonary	T		Negative
567	M	60	Tabora Region	Community	New	Pulmonary	T		Negative
568	M	49	Pwani Region	Community	New	Pulmonary	T		Positive
569	M	21	Tabora Region	Community	New	Pulmonary	T		Negative
570	M	73	Shinyanga Region	Community	New	Pulmonary	T		Negative
571	M	43	Shinyanga Region	Community	New	Pulmonary	T		Positive
572	M	34	Shinyanga Region	Community	New	Pulmonary	T		Positive
573	M	50	Shinyanga Region	Community	New	Pulmonary	T		Negative
574	F	27	Morogoro Region	Health facility	New	Pulmonary	T		Positive
575	F	27	Morogoro Region	Health facility	New	Pulmonary	T		Negative
576	M	28	Morogoro Region	Community	New	Pulmonary	T		Negative
577	M	41	Tabora Region	Community	New	Pulmonary	T		Positive
578	M	30	Dodoma Region	Community	New	Pulmonary	T		Negative
579	F	37	Dodoma Region	Health facility	New	Pulmonary	T		Negative
580	F	37	Lindi Region	Community	New	Pulmonary	T		Negative
581	M	64	Dodoma Region	Community	New	Pulmonary	T		Negative
582	F	31	Dodoma Region	Community	New	Pulmonary	T		Negative
583	F	17	Lindi Region	Community	New	Pulmonary	T		Negative
584	F	54	Lindi Region	Community	New	Pulmonary	T		Negative
585	F	34	Lindi Region	Community	New	Pulmonary	T		Negative
586	M	43	Lindi Region	Community	New	Pulmonary	T		Negative
587	M	39	Lindi Region	Community	New	Pulmonary	T		Negative
588	M	26	Dar Es Salaam Region	Community	New	Pulmonary	T		Negative
589	M	37	Lindi Region	Community	New	Pulmonary	T		Positive
590	M	19	Ruvuma Region	Community	New	Pulmonary	T		Positive
591	M	19	Ruvuma Region	Community	New	Pulmonary	T		Negative
592	M	60	Ruvuma Region	Community	New	Pulmonary	T		Negative
593	M	21	Ruvuma Region	Community	New	Pulmonary	T		Negative
594	M	64	Ruvuma Region	Community	New	Pulmonary	T		Negative
595	M	62	Ruvuma Region	Community	New	Pulmonary	T		Negative
596	M	34	Morogoro Region	Community	New	Pulmonary	T		Negative
597	F	56	Morogoro Region	Community	New	Pulmonary	T		Positive
598	F	24	Morogoro Region	Community	New	Pulmonary	T		Negative
599	F	70	Tabora Region	Community	Previous	Pulmonary	T		Negative
600	M	69	Tabora Region	Community	New	Pulmonary	T		Negative
601	M	78	Tabora Region	Community	Previous	Pulmonary	T		Negative
602	F	45	Tabora Region	Health facility	New	Pulmonary	T		Positive
603	F	40	Tabora Region	Community	New	Pulmonary	T		Negative
604	M	29	Dar Es Salaam Region	Community	New	Pulmonary	T		Negative
605	M	52	Tabora Region	Health facility	New	Pulmonary	T		Positive
606	M	34	Songwe Region	Health facility	New	Pulmonary	T		Positive
607	F	81	Tabora Region	Health facility	New	Pulmonary	T		Positive
608	M	65	Tabora Region	Community	New	Pulmonary	T		Negative
609	F	59	Dar Es Salaam Region	Health facility	New	Pulmonary	T		Positive
610	M	69	Tabora Region	Community	New	Pulmonary	T		Negative
611	M	40	Shinyanga Region	Community	New	Pulmonary	T		Positive
612	M	53	Geita Region	Community	Previous	Pulmonary	T		Negative
613	M	40	Singida Region	Community	New	Pulmonary	T		Negative
614	M	60	Shinyanga Region	Community	New	Pulmonary	T		Positive
615	M	32	Dodoma Region	Community	New	Pulmonary	T		Negative
616	M	35	Dodoma Region	Community	New	Pulmonary	T		Negative
617	F	2	Singida Region	Community	New	Pulmonary	T		Negative
618	M	36	Dodoma Region	Health facility	New	Pulmonary	T		Positive
619	F	20	Morogoro Region	Community	New	Pulmonary	T		Negative
620	M	17	Dodoma Region	Community	New	Pulmonary	T		Negative
621	M	41	Dodoma Region	Health facility	New	Pulmonary	T		Positive
622	M	29	Dodoma Region	Community	New	Pulmonary	T		Negative
623	F	63	Mbeya Region	Others	New	Pulmonary	T		Negative
624	M	46	Mbeya Region	Others	New	Pulmonary	T		Negative
625	F	31	Mbeya Region	Community	New	Pulmonary	T		Negative
626	M	29	Tabora Region	Community	New	Both	T		Negative
627	F	51	Tabora Region	Community	New	Pulmonary	T		Negative
628	F	34	Njombe Region	Health facility	New	Pulmonary	T		Positive
629	M	38	Tanga Region	Community	New	Pulmonary	T		Negative
630	F	54	Tanga Region	Community	New	Pulmonary	T		Negative
631	F	43	Tanga Region	Health facility	New	Pulmonary	T		Positive
632	M	85	Tabora Region	Community	New	Pulmonary	T		Negative
633	M	50	Tanga Region	Community	New	Pulmonary	T		Negative
634	M	42	Lindi Region	Community	New	Pulmonary	T		Negative
635	M	32	Lindi Region	Community	New	Pulmonary	T		Negative
636	M	44	Lindi Region	Community	New	Pulmonary	T		Negative
637	M	44	Lindi Region	Community	New	Pulmonary	T		Negative
638	M	30	Tanga Region	Community	New	Pulmonary	T		Negative
639	M	62	Mara Region	Community	New	Pulmonary	T		Negative
640	M	42	Singida Region	Community	New	Pulmonary	T		Negative
641	M	37	Mara Region	Community	Previous	Pulmonary	T		Negative
642	M	60	Kilimanjaro Region	Community	New	Pulmonary	T		Negative
643	M	43	Kilimanjaro Region	Community	Previous	Pulmonary	T		Negative
644	M	55	Tanga Region	Health facility	New	Pulmonary	T		Negative
645	M	32	Kilimanjaro Region	Community	New	Pulmonary	T		Negative
646	M	30	Kagera Region	Community	New	Pulmonary	T		Negative
647	M	65	Tabora Region	Community	New	Pulmonary	T		Negative
648	F	33	Kilimanjaro Region	Community	New	Pulmonary	T		Negative
649	F	16	Kagera Region	Community	New	Pulmonary	T		Negative
650	F	63	Kagera Region	Community	New	Pulmonary	T		Negative
651	M	27	Tabora Region	Community	New	Pulmonary	T		Negative
652	M	41	Lindi Region	Community	New	Pulmonary	T		Negative
653	M	22	Lindi Region	Community	New	Pulmonary	T		Negative
654	F	33	Lindi Region	Community	New	Pulmonary	T		Negative
655	M	5	Lindi Region	Community	New	Pulmonary	T		Negative
656	M	27	Lindi Region	Community	New	Pulmonary	T		Negative
657	M	56	Lindi Region	Community	New	Pulmonary	T		Negative
658	F	50	Lindi Region	Community	New	Pulmonary	T		Negative
659	M	49	Lindi Region	Health facility	New	Pulmonary	T		Positive
660	F	20	Lindi Region	Community	New	Pulmonary	T		Negative
661	M	60	Tabora Region	Health facility	New	Pulmonary	T		Positive
662	F	41	Tabora Region	Community	New	Pulmonary	T		Negative
663	F	35	Shinyanga Region	Community	New	Pulmonary	T		Negative
664	M	33	Shinyanga Region	Community	New	Pulmonary	T		Positive
665	M	38	Songwe Region	Community	New	Pulmonary	T		Negative
666	M	75	Mtwara Region	Community	New	Pulmonary	T		Negative
667	F	58	Dar Es Salaam Region	Community	New	Pulmonary	T		Negative
668	F	24	Kagera Region	Community	New	Pulmonary	T		Negative
669	F	22	Kagera Region	Community	New	Pulmonary	T		Negative
670	F	41	Kagera Region	Community	New	Pulmonary	T		Negative
671	F	10	Kagera Region	Community	New	Pulmonary	T		Negative
672	M	52	Dar Es Salaam Region	Others	Previous	Pulmonary	T		Negative
673	M	41	Dar Es Salaam Region	Community	New	Pulmonary	T		Negative
674	F	34	Dar Es Salaam Region	Community	New	Pulmonary	T		Negative
675	M	34	Dar Es Salaam Region	Health facility	New	Pulmonary	T		Positive
676	F	33	Dodoma Region	Community	New	Pulmonary	T		Negative
677	F	34	Dar Es Salaam Region	Community	New	Pulmonary	T		Negative
678	M	65	Dar Es Salaam Region	Community	New	Pulmonary	T		Negative
679	M	70	Dodoma Region	Community	New	Pulmonary	T		Negative
680	M	24	Dodoma Region	Community	New	Pulmonary	T		Negative
681	F	30	Dar Es Salaam Region	Community	New	Pulmonary	T		Negative
682	F	22	Dodoma Region	Community	New	Pulmonary	T		Negative
683	F	80	Tanga Region	Community	New	Pulmonary	T		Negative
684	F	29	Tanga Region	Health facility	New	Pulmonary	T		Positive
685	M	30	Dar Es Salaam Region	Community	Previous	Pulmonary	T		Negative
686	M	29	Tanga Region	Community	New	Pulmonary	T		Negative
687	M	45	Tanga Region	Community	New	Pulmonary	T		Negative
688	F	40	Tanga Region	Community	New	Pulmonary	T		Negative
689	F	52	Shinyanga Region	Community	New	Pulmonary	T		Positive
690	M	25	Dar Es Salaam Region	Community	New	Pulmonary	T		Negative
691	M	64	Dar Es Salaam Region	Community	New	Pulmonary	T		Positive
692	M	87	Dar Es Salaam Region	Community	New	Pulmonary	T		Negative
693	M	33	Dar Es Salaam Region	Community	New	Pulmonary	T		Negative
694	M	28	Dar Es Salaam Region	Community	New	Pulmonary	T		Negative
695	M	32	Dar Es Salaam Region	Community	New	Pulmonary	T		Negative
696	M	40	Dar Es Salaam Region	Community	New	Pulmonary	T		Negative
697	M	36	Dar Es Salaam Region	Community	New	Pulmonary	T		Negative
698	M	42	Dar Es Salaam Region	Community	New	Pulmonary	T		Positive
699	F	19	Dar Es Salaam Region	Community	New	Pulmonary	T		Negative
700	F	37	Dar Es Salaam Region	Community	New	Pulmonary	T		Negative
701	M	32	Dar Es Salaam Region	Community	New	Pulmonary	T		Negative
702	F	49	Dar Es Salaam Region	Community	New	Pulmonary	T		Negative
703	M	30	Dar Es Salaam Region	Community	New	Pulmonary	T		Negative
704	M	51	Mtwara Region	Community	New	Pulmonary	T		Negative
705	M	24	Mtwara Region	Community	New	Pulmonary	T		Negative
706	M	39	Mtwara Region	Community	New	Pulmonary	T		Negative
707	M	32	Morogoro Region	Community	New	Pulmonary	T		Negative
708	M	26	Morogoro Region	Community	New	Pulmonary	T		Negative
709	M	26	Morogoro Region	Community	New	Pulmonary	T		Negative
710	M	22	Dar Es Salaam Region	Community	New	Pulmonary	T		Negative
711	F	17	Dar Es Salaam Region	Community	New	Pulmonary	T		Negative
712	M	50	Dar Es Salaam Region	Community	New	Pulmonary	T		Negative
713	M	41	Dar Es Salaam Region	Community	New	Pulmonary	T		Positive
714	F	24	Dar Es Salaam Region	Community	New	Pulmonary	T		Positive
715	F	34	Dar Es Salaam Region	Community	New	Pulmonary	T		Positive
716	M	29	Dar Es Salaam Region	Community	New	Pulmonary	T		Negative
717	F	39	Geita Region	Community	New	Pulmonary	T		Negative
718	M	36	Dar Es Salaam Region	Health facility	New	Pulmonary	T		Positive
719	M	30	Simiyu Region	Community	New	Pulmonary	T		Negative
720	M	29	Dar Es Salaam Region	Community	New	Pulmonary	T		Negative
721	F	75	Simiyu Region	Community	New	Pulmonary	T		Negative
722	M	41	Dar Es Salaam Region	Community	Previous	Pulmonary	T		Negative
723	M	26	Dar Es Salaam Region	Community	Previous	Pulmonary	T		Negative
724	M	22	Geita Region	Community	New	Pulmonary	T		Negative
725	M	34	Geita Region	Community	New	Pulmonary	T		Negative
726	M	45	Dar Es Salaam Region	Community	Previous	Pulmonary	T		Negative
727	M	29	Geita Region	Community	New	Pulmonary	T		Negative
728	F	20	Geita Region	Community	New	Pulmonary	T		Negative
729	F	75	Geita Region	Community	New	Pulmonary	T		Negative
730	M	41	Geita Region	Community	New	Pulmonary	T		Negative
731	M	32	Morogoro Region	Community	New	Pulmonary	T		Negative
732	F	42	Shinyanga Region	Health facility	New	Pulmonary	T		Positive
733	M	48	Shinyanga Region	Health facility	New	Pulmonary	T		Positive
734	M	26	Mtwara Region	Community	New	Pulmonary	T		Negative
735	F	33	Shinyanga Region	Community	New	Pulmonary	T		Positive
736	M	64	Mtwara Region	Others	New	Pulmonary	T		Negative
737	M	54	Shinyanga Region	Community	New	Pulmonary	T		Positive
738	F	8	Shinyanga Region	Community	New	Pulmonary	T		Negative
739	M	31	Mtwara Region	Others	New	Pulmonary	T		Negative
740	M	41	Mtwara Region	Community	New	Pulmonary	T		Negative
741	F	64	Mtwara Region	Community	New	Pulmonary	T		Negative
742	M	41	Tanga Region	Community	New	Pulmonary	T		Negative
743	M	65	Tanga Region	Community	New	Pulmonary	T		Negative
744	M	65	Mtwara Region	Community	New	Pulmonary	T		Negative
745	F	23	Morogoro Region	Community	New	Pulmonary	T		Negative
746	M	27	Dar Es Salaam Region	Community	New	Pulmonary	T		Negative
747	M	42	Dar Es Salaam Region	Community	New	Both	T		Negative
748	F	67	Lindi Region	Community	New	Pulmonary	T		Negative
749	M	50	Lindi Region	Community	Previous	Pulmonary	T		Negative
750	F	85	Lindi Region	Community	New	Pulmonary	T		Negative
751	M	51	Lindi Region	Community	Previous	Pulmonary	T		Negative
752	M	65	Lindi Region	Community	New	Pulmonary	T		Negative
753	M	30	Lindi Region	Community	New	Pulmonary	T		Negative
754	M	50	Lindi Region	Community	New	Pulmonary	T		Negative
755	F	22	Lindi Region	Community	New	Pulmonary	T		Negative
756	M	44	Lindi Region	Community	New	Pulmonary	T		Negative
757	M	32	Lindi Region	Community	New	Pulmonary	T		Negative
758	M	38	Lindi Region	Community	Previous	Pulmonary	T		Negative
759	F	18	Kigoma Region	Community	New	Pulmonary	T		Negative
760	F	28	Dar Es Salaam Region	Community	New	Pulmonary	T		Negative
761	F	40	Pwani Region	Health facility	New	Pulmonary	T		Positive
762	M	20	Pwani Region	Community	New	Pulmonary	T		Negative
763	M	32	Kagera Region	Others	New	Pulmonary	T		Negative
764	M	61	Ruvuma Region	Health facility	New	Pulmonary	T		Negative
765	M	63	Kagera Region	Others	New	Pulmonary	T		Negative
766	M	75	Ruvuma Region	Health facility	New	Pulmonary	T		Negative
767	M	21	Ruvuma Region	Health facility	New	Pulmonary	T		Negative
768	M	56	Ruvuma Region	Community	New	Pulmonary	T		Negative
769	F	26	Morogoro Region	Community	New	Pulmonary	T		Negative
770	F	34	Morogoro Region	Community	New	Pulmonary	T		Negative
771	M	78	Morogoro Region	Community	New	Pulmonary	T		Negative
772	M	56	Ruvuma Region	Community	New	Pulmonary	T		Negative
773	F	40	Lindi Region	Health facility	New	Pulmonary	T		Positive
774	M	32	Ruvuma Region	Health facility	New	Pulmonary	T		Negative
775	F	32	Songwe Region	Health facility	New	Pulmonary	T		Positive
776	M	62	Singida Region	Community	New	Pulmonary	T		Negative
777	M	33	Singida Region	Community	New	Pulmonary	T		Negative
778	F	35	Shinyanga Region	Health facility	New	Pulmonary	T		Positive
779	M	72	Shinyanga Region	Health facility	New	Pulmonary	T		Negative
780	M	43	Pwani Region	Others	New	Pulmonary	T		Negative
781	M	32	Pwani Region	Others	New	Pulmonary	T		Negative
782	M	40	Dodoma Region	Community	New	Pulmonary	T		Negative
783	M	46	Pwani Region	Others	New	Pulmonary	T		Negative
784	M	38	Morogoro Region	Community	New	Pulmonary	T		Negative
785	M	46	Morogoro Region	Health facility	New	Pulmonary	T		Positive
786	M	68	Morogoro Region	Health facility	New	Pulmonary	T		Positive
787	M	68	Morogoro Region	Community	New	Pulmonary	T		Negative
788	F	70	Tanga Region	Community	New	Pulmonary	T		Negative
789	M	79	Mara Region	Community	New	Pulmonary	T		Negative
790	F	45	Mara Region	Community	New	Pulmonary	T		Positive
791	M	38	Mtwara Region	Community	New	Pulmonary	T		Positive
792	M	30	Dodoma Region	Community	New	Pulmonary	T		Negative
793	F	20	Dodoma Region	Community	New	Pulmonary	T		Negative
794	M	61	Dodoma Region	Community	New	Pulmonary	T		Negative
795	F	24	Kagera Region	Community	New	Pulmonary	T		Positive
796	M	47	Dodoma Region	Community	New	Pulmonary	T		Negative
797	M	40	Dodoma Region	Community	New	Pulmonary	T		Negative
798	F	58	Dodoma Region	Community	New	Pulmonary	T		Negative
799	F	42	Mara Region	Community	New	Pulmonary	T		Negative
800	F	24	Dodoma Region	Community	New	Pulmonary	T		Negative
801	M	23	Pwani Region	Community	New	Pulmonary	T		Negative
802	M	38	Pwani Region	Community	New	Pulmonary	T		Negative
803	M	29	Pwani Region	Community	New	Pulmonary	T		Positive
804	M	30	Pwani Region	Health facility	New	Pulmonary	T		Positive
805	M	58	Singida Region	Community	New	Pulmonary	T		Negative
806	M	50	Tanga Region	Community	New	Pulmonary	T		Negative
807	M	55	Tanga Region	Health facility	New	Pulmonary	T		Positive
808	M	31	Lindi Region	Health facility	New	Pulmonary	T		Positive
809	M	62	Mwanza Region	Community	Previous	Pulmonary	T		Negative
810	M	17	Iringa Region	Community	New	Pulmonary	T		Positive
811	M	25	Kigoma Region	Community	New	Pulmonary	T		Negative
812	F	24	Njombe Region	Community	New	Pulmonary	T		Negative
813	F	10	Dar Es Salaam Region	Health facility	New	Pulmonary	T		Positive
814	M	42	Dar Es Salaam Region	Community	Previous	Pulmonary	T		Positive
815	M	55	Morogoro Region	Community	New	Pulmonary	T		Negative
816	M	43	Dar Es Salaam Region	Community	New	Pulmonary	T		Negative
817	M	60	Dar Es Salaam Region	Community	Previous	Pulmonary	T		Positive
818	M	30	Dodoma Region	Community	New	Pulmonary	T		Negative
819	M	40	Dar Es Salaam Region	Community	New	Pulmonary	T		Negative
820	M	14	Dodoma Region	Community	New	Pulmonary	T		Negative
821	M	14	Dodoma Region	Community	New	Pulmonary	T		Negative
822	F	35	Dodoma Region	Community	New	Pulmonary	T		Negative
823	F	40	Dodoma Region	Community	New	Pulmonary	T		Negative
824	M	25	Dodoma Region	Community	New	Pulmonary	T		Negative
825	M	38	Kagera Region	Health facility	New	Pulmonary	T		Positive
826	M	46	Kagera Region	Community	New	Pulmonary	T		Negative
827	F	23	Dodoma Region	Community	New	Pulmonary	T		Negative
828	M	54	Kagera Region	Health facility	New	Pulmonary	T		Positive
829	M	39	Kagera Region	Community	New	Pulmonary	T		Negative
830	F	52	Kigoma Region	Community	New	Pulmonary	T		Negative
831	F	49	Kigoma Region	Community	New	Pulmonary	T		Negative
832	M	32	Dar Es Salaam Region	Community	New	Pulmonary	T		Negative
833	M	47	Dar Es Salaam Region	Health facility	New	Pulmonary	T		Positive
834	M	60	Dar Es Salaam Region	Community	New	Pulmonary	T		Negative
835	M	40	Dar Es Salaam Region	Community	New	Pulmonary	T		Negative
836	M	43	Dar Es Salaam Region	Community	New	Both	T		Negative
837	M	69	Arusha Region	Community	New	Pulmonary	T		Negative
838	M	43	Mwanza Region	Community	New	Pulmonary	T		Negative
839	M	21	Pwani Region	Community	New	Pulmonary	T		Negative
840	M	26	Mwanza Region	Community	New	Pulmonary	T		Negative
841	M	32	Arusha Region	Community	New	Pulmonary	T		Negative
842	M	24	Mwanza Region	Community	New	Pulmonary	T		Negative
843	M	72	Mwanza Region	Community	New	Pulmonary	T		Negative
844	M	46	Arusha Region	Community	New	Pulmonary	T		Negative
845	M	54	Geita Region	Health facility	New	Pulmonary	T		Positive
846	M	52	Morogoro Region	Community	New	Pulmonary	T		Negative
847	F	44	Shinyanga Region	Community	New	Pulmonary	T		Positive
848	F	44	Dar Es Salaam Region	Community	New	Pulmonary	T		Negative
849	M	30	Dar Es Salaam Region	Community	New	Pulmonary	T		Negative
850	M	50	Dar Es Salaam Region	Community	New	Pulmonary	T		Positive
851	M	43	Dar Es Salaam Region	Community	New	Pulmonary	T		Negative
852	M	37	Dar Es Salaam Region	Community	New	Pulmonary	T		Negative
853	F	29	Shinyanga Region	Community	New	Pulmonary	T		Negative
854	M	22	Shinyanga Region	Community	New	Pulmonary	T		Negative
855	F	22	Kagera Region	Community	New	Pulmonary	T		Positive
856	M	47	Kagera Region	Community	New	Pulmonary	T		Negative
857	M	60	Dar Es Salaam Region	Community	New	Pulmonary	T		Negative
858	M	44	Shinyanga Region	Community	New	Pulmonary	T		Negative
859	F	50	Simiyu Region	Health facility	New	Pulmonary	T		Negative
860	M	21	Simiyu Region	Community	New	Pulmonary	T		Negative
861	M	38	Simiyu Region	Community	New	Pulmonary	T		Positive
862	M	40	Dar Es Salaam Region	Community	Previous	Pulmonary	T		Negative
863	M	47	Dodoma Region	Community	New	Pulmonary	T		Negative
864	M	24	Tanga Region	Community	New	Pulmonary	T		Negative
865	M	24	Dodoma Region	Community	New	Pulmonary	T		Negative
866	M	49	Mtwara Region	Community	New	Pulmonary	T		Negative
867	M	51	Mtwara Region	Community	New	Pulmonary	T		Negative
868	M	70	Mtwara Region	Community	New	Pulmonary	T		Negative
869	M	62	Morogoro Region	Community	New	Pulmonary	T		Negative
870	F	60	Rukwa Region	Community	New	Pulmonary	T		Negative
871	F	46	Rukwa Region	Community	New	Pulmonary	T		Positive
872	F	56	Arusha Region	Community	New	Pulmonary	T		Negative
873	F	48	Arusha Region	Community	New	Pulmonary	T		Positive
874	M	43	Mwanza Region	Community	New	Pulmonary	T		Negative
875	M	20	Mwanza Region	Community	New	Pulmonary	T		Negative
876	M	35	Mwanza Region	Community	New	Pulmonary	T		Negative
877	M	24	Mwanza Region	Community	New	Pulmonary	T		Negative
878	F	39	Mwanza Region	Community	New	Pulmonary	T		Negative
879	M	69	Mwanza Region	Community	New	Pulmonary	T		Negative
880	F	28	Mwanza Region	Community	New	Pulmonary	T		Negative
881	F	40	Mwanza Region	Community	New	Pulmonary	T		Negative
882	M	62	Mwanza Region	Community	New	Pulmonary	T		Negative
883	M	30	Tabora Region	Others	New	Pulmonary	T		Negative
884	M	46	Mwanza Region	Community	New	Pulmonary	T		Negative
885	M	42	Mwanza Region	Health facility	New	Pulmonary	T		Positive
886	F	3	Songwe Region	Community	New	Extra pulmonary	T		Negative
887	M	50	Morogoro Region	Community	New	Pulmonary	T		Negative
888	F	72	Singida Region	Others	Previous	Pulmonary	T		Negative
889	M	67	Dodoma Region	Community	New	Pulmonary	T		Negative
890	F	15	Kigoma Region	Community	New	Pulmonary	T		Negative
891	F	50	Dodoma Region	Others	New	Pulmonary	T		Negative
892	M	59	Simiyu Region	Community	New	Pulmonary	T		Positive
893	M	59	Kigoma Region	Community	New	Pulmonary	T		Negative
894	M	68	Simiyu Region	Community	New	Pulmonary	T		Negative
895	F	20	Simiyu Region	Community	New	Pulmonary	T		Negative
896	F	24	Simiyu Region	Community	New	Pulmonary	T		Positive
897	F	25	Simiyu Region	Community	New	Pulmonary	T		Negative
898	M	26	Simiyu Region	Community	New	Pulmonary	T		Negative
899	F	40	Simiyu Region	Health facility	New	Pulmonary	T		Positive
900	M	52	Simiyu Region	Community	New	Pulmonary	T		Negative
901	M	35	Simiyu Region	Community	New	Pulmonary	T		Negative
902	F	60	Simiyu Region	Community	New	Pulmonary	T		Negative
903	F	58	Simiyu Region	Community	New	Extra pulmonary	T		Positive
904	M	21	Simiyu Region	Community	New	Pulmonary	T		Negative
905	F	24	Simiyu Region	Community	New	Pulmonary	T		Negative
906	F	29	Simiyu Region	Community	New	Pulmonary	T		Negative
907	M	52	Dar Es Salaam Region	Community	Previous	Pulmonary	T		Positive
908	M	38	Mtwara Region	Community	New	Pulmonary	T		Negative
909	M	50	Kagera Region	Community	New	Pulmonary	T		Negative
910	M	52	Kagera Region	Community	New	Pulmonary	T		Negative
911	F	50	Pwani Region	Community	New	Pulmonary	T		Negative
912	M	35	Pwani Region	Community	New	Pulmonary	T		Negative
913	M	65	Pwani Region	Community	New	Pulmonary	T		Negative
914	M	39	Iringa Region	Community	New	Pulmonary	T		Negative
915	F	41	Iringa Region	Others	New	Pulmonary	T		Positive
916	M	27	Iringa Region	Community	Previous	Pulmonary	T		Negative
917	M	41	Tanga Region	Community	New	Pulmonary	T		Negative
918	M	20	Tanga Region	Community	Previous	Pulmonary	T		Negative
919	M	29	Dar Es Salaam Region	Community	New	Pulmonary	T		Negative
920	M	29	Songwe Region	Health facility	New	Pulmonary	T		Positive
921	M	71	Kagera Region	Community	New	Pulmonary	T		Negative
922	F	39	Dar Es Salaam Region	Health facility	New	Pulmonary	T		Positive
923	F	31	Mbeya Region	Community	New	Pulmonary	T		Positive
924	M	46	Mbeya Region	Community	New	Pulmonary	T		Negative
925	M	47	Kagera Region	Community	New	Pulmonary	T		Negative
926	F	33	Mbeya Region	Community	New	Pulmonary	T		Positive
927	M	62	Kagera Region	Community	New	Pulmonary	T		Negative
928	M	70	Mbeya Region	Community	New	Pulmonary	T		Negative
929	M	1	Mbeya Region	Community	New	Pulmonary	T		Negative
930	M	31	Mbeya Region	Community	New	Pulmonary	T		Positive
931	M	39	Mbeya Region	Community	New	Pulmonary	T		Negative
932	F	18	Pwani Region	Community	New	Pulmonary	T		Negative
933	F	31	Pwani Region	Health facility	New	Pulmonary	T		Positive
934	F	15	Pwani Region	Community	New	Pulmonary	T		Negative
935	F	30	Pwani Region	Community	New	Pulmonary	T		Negative
936	M	38	Pwani Region	Community	New	Pulmonary	T		Negative
937	M	43	Arusha Region	Community	New	Pulmonary	T		Positive
938	M	35	Songwe Region	Health facility	New	Pulmonary	T		Positive
939	M	35	Manyara Region	Community	New	Pulmonary	T		Negative
940	M	44	Manyara Region	Community	New	Pulmonary	T		Negative
941	M	39	Manyara Region	Community	New	Pulmonary	T		Negative
942	M	35	Manyara Region	Community	Previous	Pulmonary	T		Negative
943	M	57	Manyara Region	Community	New	Pulmonary	T		Negative
944	M	77	Manyara Region	Health facility	New	Pulmonary	T		Positive
945	F	45	Manyara Region	Community	New	Pulmonary	T		Negative
946	M	55	Manyara Region	Community	Previous	Pulmonary	T		Negative
947	M	40	Songwe Region	Health facility	New	Pulmonary	T		Positive
948	F	35	Songwe Region	Others	New	Pulmonary	T		Negative
949	M	40	Songwe Region	Health facility	New	Pulmonary	T		Positive
950	M	38	Songwe Region	Health facility	New	Pulmonary	T		Positive
951	M	38	Mtwara Region	Community	New	Pulmonary	T		Negative
952	M	43	Mtwara Region	Community	New	Pulmonary	T		Negative
953	M	46	Mtwara Region	Community	New	Pulmonary	T		Negative
954	M	34	Mtwara Region	Community	New	Pulmonary	T		Negative
955	M	43	Mtwara Region	Community	New	Pulmonary	T		Negative
956	M	37	Dar Es Salaam Region	Community	New	Pulmonary	T		Negative
957	F	27	Mbeya Region	Community	New	Pulmonary	T		Negative
958	M	10	Mbeya Region	Community	New	Pulmonary	T		Positive
959	M	35	Mbeya Region	Health facility	New	Pulmonary	T		Positive
960	F	34	Manyara Region	Community	New	Pulmonary	T		Negative
961	F	41	Manyara Region	Community	New	Pulmonary	T		Positive
962	F	44	Kilimanjaro Region	Health facility	New	Pulmonary	T		Positive
963	M	39	Manyara Region	Community	New	Pulmonary	T		Negative
964	M	40	Kilimanjaro Region	Community	New	Pulmonary	T		Negative
965	M	34	Kilimanjaro Region	Community	New	Pulmonary	T		Negative
966	M	37	Kagera Region	Health facility	New	Pulmonary	T		Positive
967	F	90	Kagera Region	Community	New	Pulmonary	T		Negative
968	F	66	Kagera Region	Community	New	Pulmonary	T		Negative
969	M	43	Kagera Region	Community	New	Pulmonary	T		Negative
970	M	38	Kagera Region	Community	New	Pulmonary	T		Negative
971	F	42	Shinyanga Region	Health facility	New	Pulmonary	T		Positive
972	M	19	Shinyanga Region	Community	New	Pulmonary	T		Negative
973	M	50	Shinyanga Region	Community	New	Pulmonary	T		Negative
974	M	50	Shinyanga Region	Community	New	Pulmonary	T		Positive
975	M	31	Dar Es Salaam Region	Others	New	Pulmonary	T		Positive
976	F	19	Dar Es Salaam Region	Others	New	Pulmonary	T		Negative
977	M	45	Njombe Region	Community	New	Pulmonary	T		Negative
978	F	46	Rukwa Region	Community	New	Pulmonary	T		Negative
979	F	41	Rukwa Region	Community	New	Pulmonary	T		Negative
980	M	35	Kilimanjaro Region	Community	Previous	Pulmonary	T		Negative
981	M	59	Manyara Region	Community	New	Pulmonary	T		Negative
982	F	34	Kagera Region	Community	New	Pulmonary	T		Negative
983	M	45	Mtwara Region	Community	New	Pulmonary	T		Negative
984	M	20	Kagera Region	Health facility	New	Pulmonary	T		Positive
985	M	52	Arusha Region	Community	New	Pulmonary	T		Negative
986	M	13	Dar Es Salaam Region	Others	New	Pulmonary	T		Negative
987	F	63	Dar Es Salaam Region	Others	New	Pulmonary	T		Negative
988	M	38	Dar Es Salaam Region	Others	New	Pulmonary	T		Negative
989	M	30	Pwani Region	Others	New	Pulmonary	T		Negative
990	M	60	Pwani Region	Others	New	Pulmonary	T		Negative
991	M	62	Katavi Region	Community	New	Pulmonary	T		Negative
992	F	23	Mara Region	Community	New	Pulmonary	T		Negative
993	M	51	Kilimanjaro Region	Community	New	Pulmonary	T		Negative
994	M	46	Kilimanjaro Region	Community	Previous	Pulmonary	T		Negative
995	M	48	Kilimanjaro Region	Community	New	Pulmonary	T		Negative
996	F	36	Kigoma Region	Community	New	Pulmonary	T		Negative
997	M	54	Kilimanjaro Region	Community	New	Pulmonary	T		Negative
998	F	29	Kilimanjaro Region	Community	New	Pulmonary	T		Negative
999	M	15	Kilimanjaro Region	Community	New	Pulmonary	T		Negative
1000	M	24	Kilimanjaro Region	Community	New	Pulmonary	T		Negative
1001	M	61	Kilimanjaro Region	Community	New	Pulmonary	T		Negative
1002	M	25	Kilimanjaro Region	Health facility	New	Pulmonary	T		Positive
1003	M	39	Geita Region	Community	New	Pulmonary	T		Positive
1004	M	57	Lindi Region	Community	New	Pulmonary	T		Negative
1005	M	27	Dar Es Salaam Region	Community	New	Pulmonary	T		Negative
1006	F	22	Iringa Region	Community	New	Pulmonary	T		Negative
1007	M	32	Pwani Region	Community	Previous	Pulmonary	T		Negative
1008	M	27	Dar Es Salaam Region	Community	New	Pulmonary	T		Negative
1009	M	43	Dar Es Salaam Region	Others	New	Pulmonary	T		Negative
1010	F	19	Dar Es Salaam Region	Community	New	Pulmonary	T		Negative
1011	F	36	Dar Es Salaam Region	Others	New	Pulmonary	T		Negative
1012	M	33	Mbeya Region	Community	New	Pulmonary	T		Negative
1013	M	20	Dar Es Salaam Region	Others	New	Pulmonary	T		Negative
1014	F	48	Singida Region	Community	New	Pulmonary	T		Positive
1015	M	39	Mbeya Region	Community	New	Pulmonary	T		Negative
1016	M	38	Mbeya Region	Community	New	Pulmonary	T		Positive
1017	F	68	Mbeya Region	Community	New	Pulmonary	T		Negative
1018	M	37	Mbeya Region	Community	New	Pulmonary	T		Negative
1019	M	26	Dar Es Salaam Region	Community	New	Pulmonary	T		Negative
1020	M	30	Dar Es Salaam Region	Community	New	Pulmonary	T		Negative
1021	M	35	Mbeya Region	Community	New	Pulmonary	T		Positive
1022	M	66	Dar Es Salaam Region	Community	Previous	Pulmonary	T		Negative
1023	F	41	Dar Es Salaam Region	Others	New	Pulmonary	T		Negative
1024	M	23	Dar Es Salaam Region	Others	New	Pulmonary	T		Negative
1025	F	32	Dar Es Salaam Region	Others	New	Pulmonary	T		Negative
1026	F	51	Arusha Region	Community	New	Pulmonary	T		Positive
1027	F	50	Arusha Region	Health facility	Previous	Pulmonary	T		Positive
1028	M	35	Dar Es Salaam Region	Others	New	Pulmonary	T		Positive
1029	M	88	Dar Es Salaam Region	Community	New	Pulmonary	T		Negative
1030	M	32	Dar Es Salaam Region	Health facility	New	Pulmonary	T		Positive
1031	M	43	Dar Es Salaam Region	Community	Previous	Pulmonary	T		Positive
1032	M	25	Katavi Region	Community	New	Pulmonary	T		Positive
1033	F	25	Katavi Region	Community	New	Pulmonary	T		Negative
1034	M	25	Kigoma Region	Community	New	Pulmonary	T		Negative
1035	M	56	Manyara Region	Community	New	Pulmonary	T		Negative
1036	M	46	Kilimanjaro Region	Community	New	Pulmonary	T		Negative
1037	M	47	Kilimanjaro Region	Community	Previous	Pulmonary	T		Negative
1038	M	47	Simiyu Region	Community	New	Pulmonary	T		Unknown
1039	M	66	Ruvuma Region	Community	New	Pulmonary	T		Negative
1040	M	56	Kilimanjaro Region	Community	New	Pulmonary	T		Negative
1041	M	40	Manyara Region	Community	New	Pulmonary	T		Negative
1042	F	23	Manyara Region	Community	New	Pulmonary	T		Negative
1043	M	34	Manyara Region	Health facility	New	Pulmonary	T		Positive
1044	M	50	Manyara Region	Community	New	Pulmonary	T		Negative
1045	M	40	Simiyu Region	Community	New	Pulmonary	T		Negative
1046	M	20	Kigoma Region	Community	New	Extra pulmonary	T		Negative
1047	M	25	Kigoma Region	Community	New	Pulmonary	T		Negative
1048	F	22	Kigoma Region	Community	New	Pulmonary	T		Negative
1049	M	38	Kigoma Region	Community	New	Pulmonary	T		Negative
1050	M	45	Dar Es Salaam Region	Others	New	Extra pulmonary	T		Negative
1051	F	72	Manyara Region	Health facility	New	Pulmonary	T		Positive
1052	M	70	Kagera Region	Health facility	New	Pulmonary	T		Positive
1053	M	24	Dar Es Salaam Region	Community	New	Pulmonary	T		Negative
1054	M	39	Mwanza Region	Community	New	Pulmonary	T		Positive
1055	F	67	Dar Es Salaam Region	Community	New	Pulmonary	T		Negative
1056	F	35	Pwani Region	Community	New	Pulmonary	T		Negative
1057	M	50	Kilimanjaro Region	Community	New	Pulmonary	T		Positive
1058	M	60	Dar Es Salaam Region	Health facility	New	Pulmonary	T		Negative
1059	M	37	Dar Es Salaam Region	Community	New	Pulmonary	T		Positive
1060	F	40	Dar Es Salaam Region	Community	New	Pulmonary	T		Positive
1061	M	42	Dar Es Salaam Region	Community	New	Pulmonary	T		Negative
1062	M	31	Dar Es Salaam Region	Community	New	Pulmonary	T		Negative
1063	M	39	Dar Es Salaam Region	Community	New	Pulmonary	T		Negative
1064	F	26	Dar Es Salaam Region	Community	New	Pulmonary	T		Positive
1065	M	46	Dar Es Salaam Region	Health facility	New	Pulmonary	T		Positive
1066	F	41	Arusha Region	Community	New	Pulmonary	T		Positive
1067	F	30	Arusha Region	Community	New	Pulmonary	T		Positive
1068	F	65	Arusha Region	Community	New	Pulmonary	T		Positive
1069	M	33	Dar Es Salaam Region	Community	New	Pulmonary	T		Negative
1070	F	34	Mara Region	Community	New	Pulmonary	T		Negative
1071	F	66	Kagera Region	Others	New	Pulmonary	T		Negative
1072	F	36	Kagera Region	Health facility	New	Pulmonary	T		Positive
1073	M	44	Manyara Region	Community	New	Pulmonary	T		Negative
1074	F	50	Manyara Region	Community	New	Pulmonary	T		Negative
1075	M	3	Manyara Region	Community	New	Pulmonary	T		Negative
1076	M	41	Manyara Region	Community	New	Pulmonary	T		Negative
1077	M	30	Dar Es Salaam Region	Community	New	Pulmonary	T		Positive
1078	F	31	Dar Es Salaam Region	Health facility	Previous	Pulmonary	T		Positive
1079	F	53	Manyara Region	Community	Previous	Pulmonary	T		Negative
1080	F	28	Songwe Region	Community	New	Pulmonary	T		Negative
1081	M	34	Songwe Region	Community	New	Pulmonary	T		Negative
1082	M	10	Manyara Region	Community	New	Pulmonary	T		Negative
1083	M	40	Songwe Region	Others	New	Pulmonary	T		Positive
1084	M	8	Manyara Region	Community	New	Pulmonary	T		Negative
1085	M	41	Dar Es Salaam Region	Others	New	Pulmonary	T		Negative
1086	F	90	Dar Es Salaam Region	Community	New	Pulmonary	T		Negative
1087	M	46	Songwe Region	Others	New	Pulmonary	T		Negative
1088	F	43	Manyara Region	Health facility	Previous	Pulmonary	T		Positive
1089	M	35	Dar Es Salaam Region	Community	New	Pulmonary	T		Positive
1090	M	64	Dar Es Salaam Region	Others	New	Pulmonary	T		Negative
1091	M	30	Simiyu Region	Health facility	New	Pulmonary	T		Positive
1092	F	33	Mwanza Region	Health facility	New	Pulmonary	T		Positive
1093	M	60	Mwanza Region	Health facility	New	Pulmonary	T		Positive
1094	M	36	Mwanza Region	Community	New	Pulmonary	T		Negative
1095	M	45	Mwanza Region	Health facility	New	Pulmonary	T		Positive
1096	M	50	Mwanza Region	Community	New	Pulmonary	T		Negative
1097	M	50	Mwanza Region	Community	New	Pulmonary	T		Negative
1098	F	71	Mwanza Region	Community	New	Pulmonary	T		Negative
1099	M	40	Mwanza Region	Community	New	Pulmonary	T		Positive
1100	F	39	Mwanza Region	Health facility	Previous	Pulmonary	T		Positive
1101	M	49	Mwanza Region	Community	New	Pulmonary	T		Negative
1102	M	40	Kilimanjaro Region	Community	Previous	Pulmonary	T		Negative
1103	F	67	Kilimanjaro Region	Community	New	Pulmonary	T		Negative
1104	M	47	Kilimanjaro Region	Community	New	Pulmonary	T		Negative
1105	M	35	Shinyanga Region	Community	New	Pulmonary	T		Negative
1106	M	36	Shinyanga Region	Community	New	Pulmonary	T		Negative
1107	M	38	Morogoro Region	Community	New	Pulmonary	T		Negative
1108	F	16	Kigoma Region	Community	New	Pulmonary	T		Positive
1109	F	70	Kigoma Region	Community	New	Pulmonary	T		Negative
1110	M	40	Mwanza Region	Community	New	Pulmonary	T		Negative
1111	M	42	Tanga Region	Community	Previous	Pulmonary	T		Positive
1112	F	28	Tanga Region	Health facility	New	Pulmonary	T		Negative
1113	M	51	Mwanza Region	Community	New	Pulmonary	T		Negative
1114	M	25	Tanga Region	Community	New	Pulmonary	T		Negative
1115	M	48	Arusha Region	Community	New	Pulmonary	T		Negative
1116	M	43	Kagera Region	Health facility	New	Pulmonary	T		Positive
1117	M	48	Kagera Region	Community	New	Pulmonary	T		Negative
1118	M	45	Kagera Region	Community	New	Pulmonary	T		Negative
1119	M	25	Dar Es Salaam Region	Community	New	Pulmonary	T		Negative
1120	F	36	Mwanza Region	Community	New	Pulmonary	T		Negative
1121	F	47	Kagera Region	Community	New	Pulmonary	T		Negative
1122	M	42	Manyara Region	Community	Previous	Pulmonary	T		Negative
1123	M	40	Manyara Region	Community	Previous	Pulmonary	T		Negative
1124	M	55	Manyara Region	Community	New	Pulmonary	T		Negative
1125	M	34	Manyara Region	Community	New	Pulmonary	T		Negative
1126	M	43	Manyara Region	Community	New	Pulmonary	T		Negative
1127	M	61	Singida Region	Community	New	Pulmonary	T		Negative
1128	M	49	Geita Region	Community	New	Pulmonary	T		Negative
1129	M	20	Dar Es Salaam Region	Community	New	Pulmonary	T		Negative
1130	M	78	Dar Es Salaam Region	Community	New	Pulmonary	T		Negative
1131	M	53	Dar Es Salaam Region	Community	New	Pulmonary	T		Negative
1132	M	25	Singida Region	Health facility	New	Pulmonary	T		Positive
1133	F	29	Dar Es Salaam Region	Community	New	Pulmonary	T		Negative
1134	F	38	Shinyanga Region	Community	New	Pulmonary	T		Positive
1135	F	25	Shinyanga Region	Community	Previous	Pulmonary	T		Negative
1136	M	32	Shinyanga Region	Community	New	Pulmonary	T		Negative
1137	M	40	Shinyanga Region	Community	New	Pulmonary	T		Positive
1138	M	10	Shinyanga Region	Community	New	Pulmonary	T		Positive
1139	M	45	Shinyanga Region	Community	New	Pulmonary	T		Negative
1140	M	59	Shinyanga Region	Community	Previous	Pulmonary	T		Negative
1141	M	45	Morogoro Region	Community	New	Pulmonary	T		Negative
1142	M	63	Morogoro Region	Community	New	Pulmonary	T		Negative
1143	M	31	Morogoro Region	Community	New	Pulmonary	T		Negative
1144	F	43	Arusha Region	Community	New	Pulmonary	T		Positive
1145	F	32	Iringa Region	Community	New	Pulmonary	T		Negative
1146	M	67	Iringa Region	Community	New	Pulmonary	T		Negative
1147	M	29	Iringa Region	Community	New	Pulmonary	T		Negative
1148	M	30	Morogoro Region	Community	New	Pulmonary	T		Negative
1149	M	17	Morogoro Region	Community	New	Pulmonary	T		Negative
1150	M	45	Morogoro Region	Community	New	Pulmonary	T		Negative
1151	F	40	Morogoro Region	Health facility	New	Pulmonary	T		Positive
1152	F	20	Morogoro Region	Community	New	Pulmonary	T		Negative
1153	F	19	Morogoro Region	Community	New	Pulmonary	T		Negative
1154	M	30	Iringa Region	Others	New	Pulmonary	T		Negative
1155	M	93	Iringa Region	Community	New	Pulmonary	T		Negative
1156	M	50	Arusha Region	Community	New	Pulmonary	T		Negative
1157	F	12	Iringa Region	Community	New	Pulmonary	T		Positive
1158	M	75	Arusha Region	Community	New	Pulmonary	T		Negative
1159	F	20	Iringa Region	Community	New	Pulmonary	T		Negative
1160	F	32	Dar Es Salaam Region	Community	New	Pulmonary	T		Negative
1161	M	53	Arusha Region	Community	New	Pulmonary	T		Negative
1162	M	55	Kilimanjaro Region	Community	New	Pulmonary	T		Negative
1163	M	54	Mtwara Region	Community	New	Pulmonary	T		Negative
1164	M	22	Njombe Region	Community	New	Pulmonary	T		Negative
1165	M	24	Njombe Region	Community	New	Pulmonary	T		Negative
1166	M	19	Njombe Region	Community	New	Pulmonary	T		Negative
1167	M	45	Kilimanjaro Region	Community	New	Pulmonary	T		Negative
1168	M	56	Njombe Region	Community	New	Pulmonary	T		Negative
1169	F	35	Singida Region	Community	New	Pulmonary	T		Negative
1170	M	62	Singida Region	Community	New	Pulmonary	T		Negative
1171	M	50	Shinyanga Region	Community	New	Pulmonary	T		Negative
1172	M	14	Shinyanga Region	Health facility	New	Pulmonary	T		Positive
1173	M	40	Shinyanga Region	Community	New	Pulmonary	T		Negative
1174	M	30	Shinyanga Region	Community	New	Pulmonary	T		Negative
1175	M	68	Shinyanga Region	Community	New	Pulmonary	T		Negative
1176	F	36	Shinyanga Region	Health facility	New	Pulmonary	T		Positive
1177	M	51	Shinyanga Region	Community	New	Pulmonary	T		Negative
1178	M	36	Shinyanga Region	Community	New	Pulmonary	T		Negative
1179	F	69	Manyara Region	Community	New	Pulmonary	T		Negative
1180	F	33	Iringa Region	Health facility	New	Extra pulmonary	T		Positive
1181	F	57	Iringa Region	Community	New	Pulmonary	T		Negative
1182	M	29	Iringa Region	Community	New	Pulmonary	T		Negative
1183	M	53	Pwani Region	Community	New	Pulmonary	T		Negative
1184	F	47	Dodoma Region	Community	New	Pulmonary	T		Negative
1185	M	45	Dar Es Salaam Region	Health facility	New	Pulmonary	T		Negative
1186	F	49	Dar Es Salaam Region	Health facility	New	Pulmonary	T		Negative
1187	F	24	Dar Es Salaam Region	Health facility	New	Pulmonary	T		Negative
1188	F	63	Dar Es Salaam Region	Health facility	New	Pulmonary	T		Negative
1189	M	28	Singida Region	Community	New	Pulmonary	T		Positive
1190	M	36	Singida Region	Community	New	Pulmonary	T		Negative
1191	F	32	Singida Region	Health facility	New	Pulmonary	T		Positive
1192	M	35	Shinyanga Region	Community	New	Pulmonary	T		Negative
1193	F	24	Shinyanga Region	Community	New	Pulmonary	T		Negative
1194	F	45	Rukwa Region	Community	New	Pulmonary	T		Negative
1195	M	85	Arusha Region	Community	New	Pulmonary	T		Negative
1196	M	28	Arusha Region	Community	New	Pulmonary	T		Negative
1197	M	29	Arusha Region	Community	New	Pulmonary	T		Negative
1198	M	78	Singida Region	Community	New	Pulmonary	T		Negative
1199	F	33	Singida Region	Health facility	New	Pulmonary	T		Positive
1200	M	45	Iringa Region	Community	New	Pulmonary	T		Negative
1201	M	46	Iringa Region	Health facility	Previous	Pulmonary	T		Positive
1202	M	35	Iringa Region	Health facility	New	Pulmonary	T		Positive
1203	F	42	Iringa Region	Community	New	Extra pulmonary	T		Positive
1204	M	31	Geita Region	Community	New	Pulmonary	T		Negative
1205	M	28	Iringa Region	Community	New	Pulmonary	T		Negative
1206	M	25	Iringa Region	Health facility	Previous	Pulmonary	T		Negative
1207	M	49	Geita Region	Community	New	Pulmonary	T		Positive
1208	F	46	Geita Region	Health facility	New	Pulmonary	T		Positive
1209	F	2	Geita Region	Community	New	Pulmonary	T		Negative
1210	M	54	Geita Region	Others	New	Pulmonary	T		Negative
1211	F	37	Geita Region	Community	New	Pulmonary	T		Negative
1212	F	63	Geita Region	Health facility	New	Pulmonary	T		Positive
1213	M	28	Geita Region	Others	New	Pulmonary	T		Negative
1214	M	51	Geita Region	Community	New	Pulmonary	T		Negative
1215	M	40	Mbeya Region	Community	New	Pulmonary	T		Negative
1216	F	51	Dodoma Region	Community	New	Pulmonary	T		Negative
1217	F	37	Mwanza Region	Community	New	Pulmonary	T		Negative
1218	F	32	Mara Region	Community	New	Pulmonary	T		Negative
1219	F	42	Mara Region	Community	New	Pulmonary	T		Negative
1220	M	15	Mara Region	Community	New	Pulmonary	T		Negative
1221	M	33	Kilimanjaro Region	Community	New	Pulmonary	T		Negative
1222	M	42	Kilimanjaro Region	Community	New	Pulmonary	T		Negative
1223	F	26	Tanga Region	Health facility	New	Pulmonary	T		Positive
1224	M	24	Tanga Region	Health facility	New	Pulmonary	T		Negative
1225	M	56	Tanga Region	Health facility	New	Pulmonary	T		Positive
1226	M	51	Mwanza Region	Community	New	Pulmonary	T		Negative
1227	M	22	Mwanza Region	Community	New	Pulmonary	T		Negative
1228	M	78	Shinyanga Region	Community	New	Pulmonary	T		Negative
1229	M	62	Dar Es Salaam Region	Community	New	Pulmonary	T		Positive
1230	M	28	Mara Region	Community	New	Pulmonary	T		Negative
1231	M	66	Mtwara Region	Community	New	Pulmonary	T		Negative
1232	M	54	Mtwara Region	Community	New	Pulmonary	T		Negative
1233	F	42	Mtwara Region	Community	New	Pulmonary	T		Negative
1234	M	59	Manyara Region	Community	New	Pulmonary	T		Negative
1235	F	48	Manyara Region	Community	New	Pulmonary	T		Positive
1236	M	46	Shinyanga Region	Community	New	Pulmonary	T		Negative
1237	M	60	Shinyanga Region	Community	New	Pulmonary	T		Negative
1238	M	67	Dar Es Salaam Region	Health facility	New	Pulmonary	T		Negative
1239	M	40	Dar Es Salaam Region	Health facility	Previous	Pulmonary	T		Negative
1240	F	54	Tanga Region	Health facility	New	Pulmonary	T		Positive
1241	M	30	Dar Es Salaam Region	Community	New	Pulmonary	T		Negative
1242	F	37	Geita Region	Health facility	New	Pulmonary	T		Positive
1243	M	80	Geita Region	Community	New	Pulmonary	T		Negative
1244	M	61	Geita Region	Community	New	Pulmonary	T		Negative
1245	M	47	Dodoma Region	Community	New	Pulmonary	T		Negative
1246	M	14	Iringa Region	Health facility	New	Pulmonary	T		Positive
1247	M	36	Shinyanga Region	Community	New	Pulmonary	T		Negative
1248	M	30	Dar Es Salaam Region	Health facility	New	Pulmonary	T		Negative
1249	M	49	Shinyanga Region	Community	New	Pulmonary	T		Negative
1250	F	33	Dar Es Salaam Region	Community	New	Pulmonary	T		Negative
1251	F	49	Dar Es Salaam Region	Community	New	Pulmonary	T		Positive
1252	M	95	Dar Es Salaam Region	Community	New	Pulmonary	T		Negative
1253	M	20	Dar Es Salaam Region	Community	New	Pulmonary	T		Negative
1254	M	22	Dar Es Salaam Region	Community	New	Pulmonary	T		Negative
1255	M	32	Dar Es Salaam Region	Community	New	Pulmonary	T		Negative
1256	M	45	Mtwara Region	Community	New	Pulmonary	T		Positive
1257	M	67	Dar Es Salaam Region	Community	New	Pulmonary	T		Negative
1258	F	21	Dar Es Salaam Region	Community	New	Pulmonary	T		Negative
1259	M	36	Kagera Region	Community	New	Pulmonary	T		Negative
1260	F	31	Dar Es Salaam Region	Community	New	Pulmonary	T		Negative
1261	F	28	Dar Es Salaam Region	Community	New	Pulmonary	T		Negative
1262	M	66	Dar Es Salaam Region	Community	New	Pulmonary	T		Negative
1263	M	25	Dar Es Salaam Region	Community	New	Pulmonary	T		Negative
1264	F	43	Dar Es Salaam Region	Others	New	Pulmonary	T		Positive
1265	M	52	Dar Es Salaam Region	Community	New	Pulmonary	T		Negative
1266	M	71	Dar Es Salaam Region	Community	New	Pulmonary	T		Positive
1267	F	44	Dar Es Salaam Region	Community	New	Pulmonary	T		Positive
1268	M	21	Dar Es Salaam Region	Community	New	Pulmonary	T		Negative
1269	M	52	Dar Es Salaam Region	Community	New	Pulmonary	T		Positive
1270	M	36	Dar Es Salaam Region	Community	Previous	Pulmonary	T		Positive
1271	M	28	Dodoma Region	Community	New	Pulmonary	T		Negative
1272	F	26	Dodoma Region	Community	New	Pulmonary	T		Negative
1273	M	43	Dodoma Region	Community	New	Pulmonary	T		Negative
1274	M	62	Dodoma Region	Community	New	Pulmonary	T		Negative
1275	M	38	Pwani Region	Community	New	Pulmonary	T		Negative
1276	M	27	Pwani Region	Community	New	Pulmonary	T		Negative
1277	M	30	Pwani Region	Community	New	Pulmonary	T		Negative
1278	M	24	Ruvuma Region	Community	New	Pulmonary	T		Negative
1279	M	56	Ruvuma Region	Community	New	Pulmonary	T		Negative
1280	M	24	Ruvuma Region	Community	New	Pulmonary	T		Negative
1281	M	31	Singida Region	Community	New	Pulmonary	T		Negative
1282	F	34	Iringa Region	Health facility	New	Pulmonary	T		Positive
1283	M	40	Iringa Region	Health facility	New	Pulmonary	T		Positive
1284	F	42	Iringa Region	Community	New	Pulmonary	T		Positive
1285	M	24	Shinyanga Region	Community	New	Pulmonary	T		Negative
1286	M	42	Iringa Region	Community	New	Pulmonary	T		Negative
1287	M	50	Lindi Region	Community	New	Pulmonary	T		Negative
1288	F	60	Iringa Region	Community	New	Pulmonary	T		Negative
1289	M	33	Shinyanga Region	Health facility	New	Pulmonary	T		Positive
1290	F	35	Iringa Region	Community	New	Pulmonary	T		Positive
1291	M	43	Geita Region	Health facility	New	Both	T		Positive
1292	M	32	Arusha Region	Community	New	Pulmonary	T		Negative
1293	M	46	Dar Es Salaam Region	Community	New	Pulmonary	T		Negative
1294	M	43	Singida Region	Community	New	Pulmonary	T		Negative
1295	M	36	Dar Es Salaam Region	Community	New	Pulmonary	T		Negative
1296	M	48	Dar Es Salaam Region	Community	New	Pulmonary	T		Negative
1297	M	50	Dar Es Salaam Region	Community	Previous	Pulmonary	T		Positive
1298	M	47	Dar Es Salaam Region	Community	New	Pulmonary	T		Negative
1299	M	28	Shinyanga Region	Community	New	Pulmonary	T		Negative
1300	M	6	Mtwara Region	Community	New	Pulmonary	T		Negative
1301	M	29	Dar Es Salaam Region	Community	New	Pulmonary	T		Negative
1302	F	44	Mtwara Region	Community	New	Pulmonary	T		Positive
1303	F	72	Mwanza Region	Community	New	Pulmonary	T		Negative
1304	M	88	Mwanza Region	Community	New	Pulmonary	T		Negative
1305	M	68	Morogoro Region	Community	New	Pulmonary	T		Negative
1306	M	42	Kagera Region	Community	New	Pulmonary	T		Negative
1307	M	31	Katavi Region	Health facility	New	Pulmonary	T		Negative
1308	M	47	Katavi Region	Health facility	New	Pulmonary	T		Negative
1309	M	40	Rukwa Region	Community	New	Pulmonary	T		Positive
1310	F	29	Rukwa Region	Community	New	Pulmonary	T		Negative
1311	M	18	Rukwa Region	Community	New	Pulmonary	T		Negative
1312	M	32	Rukwa Region	Community	New	Pulmonary	T		Negative
1313	F	32	Geita Region	Community	New	Pulmonary	T		Negative
1314	M	30	Katavi Region	Community	New	Pulmonary	T		Negative
1315	F	82	Katavi Region	Community	New	Pulmonary	T		Negative
1316	F	43	Mara Region	Community	New	Pulmonary	T		Positive
1317	F	89	Mwanza Region	Community	New	Pulmonary	T		Negative
1318	M	34	Mwanza Region	Community	New	Pulmonary	T		Positive
1319	M	40	Singida Region	Community	New	Pulmonary	T		Negative
1320	M	23	Katavi Region	Community	New	Pulmonary	T		Negative
1321	M	23	Katavi Region	Community	New	Pulmonary	T		Negative
1322	F	57	Mtwara Region	Community	New	Pulmonary	T		Negative
1323	M	30	Mtwara Region	Community	New	Pulmonary	T		Negative
1324	M	48	Katavi Region	Community	New	Pulmonary	T		Negative
1325	M	59	Mtwara Region	Community	New	Pulmonary	T		Negative
1326	M	55	Mara Region	Community	New	Pulmonary	T		Positive
1327	F	60	Mara Region	Community	New	Pulmonary	T		Negative
1328	M	42	Songwe Region	Community	New	Pulmonary	T		Positive
1329	M	58	Geita Region	Community	New	Pulmonary	T		Positive
1330	M	78	Geita Region	Community	New	Pulmonary	T		Negative
1331	M	24	Manyara Region	Community	New	Pulmonary	T		Negative
1332	F	30	Manyara Region	Community	New	Pulmonary	T		Negative
1333	F	46	Manyara Region	Community	New	Pulmonary	T		Negative
1334	F	35	Lindi Region	Community	New	Pulmonary	T		Negative
1335	M	29	Manyara Region	Community	New	Pulmonary	T		Negative
1336	F	17	Shinyanga Region	Health facility	New	Pulmonary	T		Positive
1337	F	39	Iringa Region	Health facility	New	Pulmonary	T		Positive
1338	M	26	Iringa Region	Health facility	New	Pulmonary	T		Positive
1339	M	30	Pwani Region	Community	New	Pulmonary	T		Negative
1340	M	68	Iringa Region	Community	New	Pulmonary	T		Negative
1341	F	17	Mtwara Region	Community	New	Pulmonary	T		Negative
1342	M	45	Iringa Region	Community	New	Pulmonary	T		Positive
1343	M	38	Iringa Region	Community	New	Pulmonary	T		Positive
1344	M	49	Morogoro Region	Health facility	New	Pulmonary	T		Positive
1345	M	30	Mwanza Region	Community	New	Pulmonary	T		Negative
1346	M	32	Mwanza Region	Health facility	New	Pulmonary	T		Positive
1347	F	30	Arusha Region	Community	New	Pulmonary	T		Negative
1348	F	29	Singida Region	Community	New	Pulmonary	T		Negative
1349	M	32	Arusha Region	Community	New	Pulmonary	T		Negative
1350	M	27	Arusha Region	Community	New	Pulmonary	T		Negative
1351	M	43	Arusha Region	Community	New	Pulmonary	T		Negative
1352	M	53	Arusha Region	Community	New	Pulmonary	T		Negative
1353	M	28	Arusha Region	Community	New	Pulmonary	T		Negative
1354	F	16	Geita Region	Community	New	Pulmonary	T		Negative
1355	M	27	Dar Es Salaam Region	Community	New	Pulmonary	T		Negative
1356	F	30	Manyara Region	Community	New	Pulmonary	T		Negative
1357	M	49	Mara Region	Community	New	Pulmonary	T		Positive
1358	F	38	Shinyanga Region	Health facility	New	Pulmonary	T		Positive
1359	F	26	Dar Es Salaam Region	Community	New	Pulmonary	T		Positive
1360	F	46	Kagera Region	Community	New	Pulmonary	T		Negative
1361	M	53	Pwani Region	Community	New	Pulmonary	T		Negative
1362	F	39	Mbeya Region	Community	New	Pulmonary	T		Negative
1363	M	48	Dodoma Region	Community	New	Pulmonary	T		Positive
1364	M	75	Dar Es Salaam Region	Community	New	Extra pulmonary	T		Negative
1365	M	31	Dar Es Salaam Region	Community	Previous	Pulmonary	T		Negative
1366	F	46	Dar Es Salaam Region	Community	New	Both	T		Positive
1367	M	53	Dodoma Region	Community	New	Pulmonary	T		Negative
1368	M	18	Dar Es Salaam Region	Health facility	New	Pulmonary	T		Negative
1369	F	72	Ruvuma Region	Community	New	Pulmonary	T		Negative
1370	F	23	Njombe Region	Health facility	New	Pulmonary	T		Positive
1371	F	64	Njombe Region	Health facility	New	Pulmonary	T		Negative
1372	F	44	Arusha Region	Community	New	Pulmonary	T		Negative
1373	M	28	Shinyanga Region	Community	New	Pulmonary	T		Positive
1374	M	75	Kagera Region	Others	New	Pulmonary	T		Negative
1375	M	42	Kagera Region	Community	New	Pulmonary	T		Positive
1376	M	55	Kagera Region	Community	New	Pulmonary	T		Negative
1377	M	28	Kagera Region	Community	New	Pulmonary	T		Negative
1378	F	24	Kagera Region	Community	New	Pulmonary	T		Negative
1379	F	21	Arusha Region	Community	New	Pulmonary	T		Negative
1380	M	43	Kagera Region	Community	New	Pulmonary	T		Negative
1381	F	29	Kagera Region	Others	New	Pulmonary	T		Positive
1382	M	30	Kagera Region	Others	New	Pulmonary	T		Negative
1383	M	68	Kagera Region	Others	New	Pulmonary	T		Negative
1384	M	53	Kagera Region	Community	New	Pulmonary	T		Negative
1385	M	87	Kagera Region	Others	New	Pulmonary	T		Negative
1386	M	60	Mtwara Region	Community	New	Pulmonary	T		Negative
1387	M	18	Arusha Region	Community	New	Pulmonary	T		Negative
1388	M	57	Arusha Region	Community	New	Both	T		Negative
1389	F	30	Pwani Region	Community	New	Pulmonary	T		Negative
1390	M	36	Dar Es Salaam Region	Health facility	New	Pulmonary	T		Positive
1391	M	26	Arusha Region	Community	New	Pulmonary	T		Negative
1392	F	31	Mara Region	Health facility	New	Pulmonary	T		Positive
1393	F	73	Mara Region	Health facility	New	Pulmonary	T		Negative
1394	M	55	Mtwara Region	Community	New	Pulmonary	T		Negative
1395	F	14	Arusha Region	Community	New	Pulmonary	T		Negative
1396	M	45	Shinyanga Region	Community	New	Pulmonary	T		Positive
1397	M	25	Morogoro Region	Community	New	Pulmonary	T		Negative
1398	F	30	Morogoro Region	Community	New	Pulmonary	T		Positive
1399	M	49	Dar Es Salaam Region	Community	New	Pulmonary	T		Negative
1400	F	22	Arusha Region	Community	New	Pulmonary	T		Negative
1401	M	45	Iringa Region	Community	New	Pulmonary	T		Negative
1402	M	25	Mwanza Region	Health facility	New	Pulmonary	T		Positive
1403	M	25	Mwanza Region	Health facility	New	Pulmonary	T		Negative
1404	M	35	Mwanza Region	Community	New	Both	T		Positive
1405	F	21	Mwanza Region	Community	New	Both	T		Negative
1406	M	67	Mwanza Region	Community	New	Pulmonary	T		Negative
1407	M	45	Morogoro Region	Community	New	Pulmonary	T		Positive
1408	M	65	Mtwara Region	Community	New	Pulmonary	T		Negative
1409	F	65	Mtwara Region	Community	New	Pulmonary	T		Negative
1410	F	59	Mtwara Region	Community	New	Pulmonary	T		Negative
1411	M	45	Mtwara Region	Community	New	Pulmonary	T		Negative
1412	M	56	Mtwara Region	Community	New	Pulmonary	T		Negative
1413	M	43	Manyara Region	Health facility	Previous	Pulmonary	T		Positive
1414	M	36	Shinyanga Region	Others	New	Pulmonary	T		Positive
1415	M	64	Mwanza Region	Community	New	Pulmonary	T		Negative
1416	F	29	Morogoro Region	Community	New	Pulmonary	T		Positive
1417	F	63	Mtwara Region	Community	Previous	Pulmonary	T		Negative
1418	M	58	Mtwara Region	Community	New	Pulmonary	T		Negative
1419	M	32	Mtwara Region	Community	New	Pulmonary	T		Negative
1420	M	4	Lindi Region	Community	New	Pulmonary	T		Positive
1421	M	41	Dar Es Salaam Region	Community	New	Pulmonary	T		Negative
1422	F	35	Arusha Region	Community	New	Pulmonary	T		Negative
1423	M	75	Arusha Region	Community	New	Pulmonary	T		Negative
1424	M	48	Arusha Region	Community	New	Pulmonary	T		Negative
1425	M	42	Arusha Region	Community	New	Pulmonary	T		Negative
1426	M	25	Kagera Region	Health facility	New	Pulmonary	T		Negative
1427	M	40	Kagera Region	Community	New	Pulmonary	T		Negative
1428	F	49	Kagera Region	Community	New	Pulmonary	T		Negative
1429	M	55	Morogoro Region	Community	New	Pulmonary	T		Negative
1430	M	34	Morogoro Region	Community	New	Pulmonary	T		Negative
1431	M	39	Morogoro Region	Community	New	Pulmonary	T		Negative
1432	M	42	Mwanza Region	Community	New	Pulmonary	T		Negative
1433	F	28	Mwanza Region	Community	New	Pulmonary	T		Negative
1434	M	37	Arusha Region	Community	New	Pulmonary	T		Negative
1435	M	33	Arusha Region	Community	New	Pulmonary	T		Negative
1436	M	25	Iringa Region	Community	New	Pulmonary	T		Negative
1437	F	34	Katavi Region	Community	New	Pulmonary	T		Negative
1438	M	69	Morogoro Region	Community	New	Pulmonary	T		Negative
1439	M	38	Kagera Region	Community	New	Pulmonary	T		Negative
1440	F	20	Katavi Region	Community	New	Pulmonary	T		Negative
1441	M	30	Pwani Region	Community	New	Pulmonary	T		Negative
1442	F	38	Njombe Region	Community	Previous	Pulmonary	T		Positive
1443	F	74	Mwanza Region	Community	New	Pulmonary	T		Negative
1444	M	32	Geita Region	Community	New	Extra pulmonary	T		Negative
1445	M	54	Mwanza Region	Community	New	Pulmonary	T		Positive
1446	M	37	Mwanza Region	Community	New	Pulmonary	T		Negative
1447	M	46	Mwanza Region	Community	New	Pulmonary	T		Negative
1448	F	15	Mwanza Region	Community	New	Pulmonary	T		Negative
1449	M	46	Mwanza Region	Community	New	Pulmonary	T		Negative
1450	M	39	Kagera Region	Community	New	Pulmonary	T		Negative
1451	M	46	Mwanza Region	Community	New	Pulmonary	T		Negative
1452	M	40	Mwanza Region	Community	New	Pulmonary	T		Negative
1453	M	31	Mwanza Region	Community	New	Pulmonary	T		Negative
1454	F	21	Mwanza Region	Community	New	Pulmonary	T		Negative
1455	F	21	Mwanza Region	Community	New	Pulmonary	T		Positive
1456	M	47	Mwanza Region	Community	New	Pulmonary	T		Negative
1457	M	42	Mwanza Region	Community	New	Pulmonary	T		Negative
1458	M	56	Mwanza Region	Community	New	Pulmonary	T		Negative
1459	F	35	Mwanza Region	Community	New	Pulmonary	T		Positive
1460	M	23	Mwanza Region	Community	New	Pulmonary	T		Positive
1461	M	38	Mwanza Region	Community	New	Pulmonary	T		Positive
1462	M	46	Mwanza Region	Community	New	Pulmonary	T		Positive
1463	M	60	Katavi Region	Community	New	Pulmonary	T		Negative
1464	M	58	Mwanza Region	Community	New	Pulmonary	T		Positive
1465	M	21	Mwanza Region	Community	New	Pulmonary	T		Negative
1466	F	22	Mwanza Region	Community	New	Pulmonary	T		Negative
1467	M	36	Manyara Region	Community	New	Pulmonary	T		Negative
1468	F	27	Manyara Region	Community	New	Pulmonary	T		Negative
1469	M	41	Manyara Region	Community	New	Pulmonary	T		Negative
1470	M	31	Manyara Region	Community	New	Pulmonary	T		Negative
1471	M	37	Manyara Region	Health facility	New	Pulmonary	T		Positive
1472	F	2	Manyara Region	Community	New	Pulmonary	T		Negative
1473	M	63	Manyara Region	Community	New	Pulmonary	T		Negative
1474	M	2	Mbeya Region	Community	New	Pulmonary	T		Negative
1475	M	32	Katavi Region	Community	New	Pulmonary	T		Negative
1476	M	41	Katavi Region	Community	New	Pulmonary	T		Negative
1477	M	58	Kagera Region	Community	New	Pulmonary	T		Negative
1478	M	44	Tanga Region	Community	New	Pulmonary	T		Negative
1479	M	36	Morogoro Region	Community	New	Pulmonary	T		Negative
1480	F	30	Morogoro Region	Community	New	Pulmonary	T		Negative
1481	M	20	Morogoro Region	Community	New	Pulmonary	T		Negative
1482	M	25	Morogoro Region	Community	New	Pulmonary	T		Negative
1483	M	73	Morogoro Region	Community	New	Pulmonary	T		Negative
1484	F	22	Mwanza Region	Community	New	Pulmonary	T		Negative
1485	F	21	Mwanza Region	Community	New	Pulmonary	T		Negative
1486	M	40	Kagera Region	Community	New	Pulmonary	T		Negative
1487	M	80	Kigoma Region	Community	New	Pulmonary	T		Negative
1488	M	47	Katavi Region	Community	New	Pulmonary	T		Negative
1489	F	30	Katavi Region	Community	Previous	Pulmonary	T		Negative
1490	M	40	Katavi Region	Community	New	Pulmonary	T		Positive
1491	M	48	Simiyu Region	Community	New	Pulmonary	T		Negative
1492	F	64	Mara Region	Community	New	Pulmonary	T		Negative
1493	F	42	Mara Region	Community	New	Pulmonary	T		Negative
1494	F	41	Mara Region	Community	New	Pulmonary	T		Negative
1495	M	74	Mara Region	Community	New	Pulmonary	T		Negative
1496	F	33	Mara Region	Community	New	Pulmonary	T		Positive
1497	M	29	Mara Region	Community	New	Pulmonary	T		Negative
1498	F	39	Mtwara Region	Community	New	Pulmonary	T		Positive
1499	M	51	Mtwara Region	Community	New	Pulmonary	T		Negative
1500	M	50	Kagera Region	Health facility	New	Pulmonary	T		Positive
1501	M	68	Katavi Region	Community	New	Pulmonary	T		Negative
1502	F	35	Tabora Region	Community	New	Pulmonary	T		Negative
1503	M	47	Katavi Region	Community	New	Pulmonary	T		Negative
1504	M	65	Simiyu Region	Community	New	Pulmonary	T		Negative
1505	M	41	Dodoma Region	Community	New	Pulmonary	T		Negative
1506	M	23	Mwanza Region	Community	New	Pulmonary	T		Negative
1507	F	74	Mwanza Region	Community	New	Pulmonary	T		Positive
1508	M	34	Mtwara Region	Community	New	Pulmonary	T		Negative
1509	F	54	Mara Region	Community	New	Pulmonary	T		Negative
1510	M	29	Katavi Region	Community	New	Pulmonary	T		Negative
1511	M	35	Kagera Region	Community	New	Pulmonary	T		Negative
1512	M	34	Arusha Region	Health facility	New	Pulmonary	T		Positive
1513	M	40	Songwe Region	Health facility	New	Pulmonary	T		Positive
1514	M	52	Simiyu Region	Community	New	Pulmonary	T		Negative
1515	M	31	Kilimanjaro Region	Community	New	Pulmonary	T		Negative
1516	M	43	Kilimanjaro Region	Community	New	Pulmonary	T		Negative
1517	M	22	Dar Es Salaam Region	Community	New	Pulmonary	T		Negative
1518	M	74	Dar Es Salaam Region	Others	New	Pulmonary	T		Negative
1519	M	51	Mara Region	Community	New	Pulmonary	T		Negative
1520	M	53	Dar Es Salaam Region	Others	New	Pulmonary	T		Negative
1521	M	46	Ruvuma Region	Community	New	Pulmonary	T		Negative
1522	M	45	Ruvuma Region	Health facility	New	Pulmonary	T		Positive
1523	M	29	Ruvuma Region	Community	New	Pulmonary	T		Negative
1524	M	35	Ruvuma Region	Community	New	Pulmonary	T		Negative
1525	M	31	Pwani Region	Health facility	New	Pulmonary	T		Positive
1526	F	33	Pwani Region	Community	New	Pulmonary	T		Negative
1527	M	35	Mbeya Region	Community	New	Pulmonary	T		Negative
1528	M	42	Dar Es Salaam Region	Community	New	Pulmonary	T		Negative
1529	M	48	Kilimanjaro Region	Community	New	Pulmonary	T		Negative
1530	M	42	Mbeya Region	Community	Previous	Pulmonary	T		Positive
1531	M	40	Dar Es Salaam Region	Community	New	Pulmonary	T		Negative
1532	M	55	Dar Es Salaam Region	Community	New	Pulmonary	T		Negative
1533	F	50	Tanga Region	Community	New	Pulmonary	T		Positive
1534	M	38	Kilimanjaro Region	Community	New	Pulmonary	T		Negative
1535	M	40	Kilimanjaro Region	Community	New	Pulmonary	T		Negative
1536	M	7	Dar Es Salaam Region	Community	New	Pulmonary	T		Negative
1537	M	38	Dar Es Salaam Region	Community	New	Pulmonary	T		Negative
1538	M	2	Simiyu Region	Health facility	New	Extra pulmonary	T		Negative
1539	F	34	Dar Es Salaam Region	Others	New	Both	T		Positive
1540	M	29	Ruvuma Region	Community	New	Pulmonary	T		Negative
1541	M	42	Tabora Region	Community	Previous	Pulmonary	T		Negative
1542	F	38	Mbeya Region	Health facility	New	Pulmonary	T		Positive
1543	M	46	Dar Es Salaam Region	Community	New	Pulmonary	T		Negative
1544	M	52	Mbeya Region	Health facility	New	Pulmonary	T		Negative
1545	M	76	Tabora Region	Community	New	Pulmonary	T		Negative
1546	M	35	Pwani Region	Health facility	New	Pulmonary	T		Positive
1547	M	34	Tanga Region	Community	New	Pulmonary	T		Negative
1548	F	51	Mbeya Region	Community	New	Pulmonary	T		Negative
1549	M	27	Mbeya Region	Community	New	Pulmonary	T		Negative
1550	M	39	Lindi Region	Community	New	Pulmonary	T		Negative
1551	M	51	Shinyanga Region	Community	New	Pulmonary	T		Negative
1552	M	27	Shinyanga Region	Community	New	Pulmonary	T		Negative
1553	M	34	Shinyanga Region	Community	New	Pulmonary	T		Positive
1554	F	18	Mbeya Region	Community	New	Pulmonary	T		Positive
1555	F	56	Arusha Region	Community	New	Pulmonary	T		Negative
1556	M	75	Tanga Region	Community	New	Pulmonary	T		Negative
1557	F	49	Dar Es Salaam Region	Community	New	Pulmonary	T		Positive
1558	M	45	Tanga Region	Community	New	Pulmonary	T		Negative
1559	M	15	Kilimanjaro Region	Community	New	Pulmonary	T		Negative
1560	F	34	Kilimanjaro Region	Health facility	New	Pulmonary	T		Positive
1561	M	32	Tabora Region	Others	New	Pulmonary	T		Negative
1562	M	29	Dar Es Salaam Region	Health facility	New	Both	T		Positive
1563	M	38	Dar Es Salaam Region	Health facility	New	Pulmonary	T		Positive
1564	F	45	Lindi Region	Health facility	Previous	Pulmonary	T		Positive
1565	M	46	Dar Es Salaam Region	Community	New	Pulmonary	T		Negative
1566	M	24	Dar Es Salaam Region	Community	New	Pulmonary	T		Negative
1567	F	24	Dar Es Salaam Region	Community	New	Pulmonary	T		Negative
1568	M	48	Kilimanjaro Region	Community	New	Pulmonary	T		Negative
1569	F	52	Manyara Region	Community	New	Pulmonary	T		Positive
1570	F	34	Dar Es Salaam Region	Health facility	New	Pulmonary	T		Positive
1571	M	45	Manyara Region	Community	New	Pulmonary	T		Negative
1572	F	23	Mbeya Region	Community	New	Pulmonary	T		Negative
1573	M	27	Mbeya Region	Community	New	Pulmonary	T		Negative
1574	F	8	Dar Es Salaam Region	Community	New	Pulmonary	T		Negative
1575	F	22	Dar Es Salaam Region	Health facility	Previous	Pulmonary	T		Positive
1576	M	32	Dar Es Salaam Region	Community	New	Pulmonary	T		Negative
1577	M	48	Tabora Region	Health facility	New	Pulmonary	T		Positive
1578	M	35	Dar Es Salaam Region	Others	New	Pulmonary	T		Negative
1579	M	67	Geita Region	Community	New	Pulmonary	T		Negative
1580	M	65	Geita Region	Community	Previous	Pulmonary	T		Negative
1581	F	63	Shinyanga Region	Community	New	Pulmonary	T		Negative
1582	M	35	Dar Es Salaam Region	Others	New	Pulmonary	T		Negative
1583	M	38	Dar Es Salaam Region	Others	New	Pulmonary	T		Negative
1584	M	41	Dar Es Salaam Region	Community	New	Pulmonary	T		Negative
1585	M	35	Pwani Region	Community	New	Pulmonary	T		Negative
1586	F	18	Katavi Region	Community	New	Pulmonary	T		Negative
1587	M	60	Katavi Region	Community	New	Pulmonary	T		Negative
1588	M	45	Katavi Region	Community	New	Pulmonary	T		Negative
1589	M	42	Dar Es Salaam Region	Community	New	Pulmonary	T		Negative
1590	M	60	Shinyanga Region	Community	Previous	Pulmonary	T		Positive
1591	M	40	Shinyanga Region	Health facility	New	Pulmonary	T		Positive
1592	F	54	Shinyanga Region	Health facility	New	Pulmonary	T		Positive
1593	M	46	Mtwara Region	Community	New	Pulmonary	T		Negative
1594	M	57	Mtwara Region	Community	New	Pulmonary	T		Negative
1595	M	38	Mtwara Region	Community	New	Pulmonary	T		Negative
1596	M	55	Mtwara Region	Health facility	New	Pulmonary	T		Positive
1597	F	22	Mtwara Region	Community	New	Pulmonary	T		Negative
1598	M	27	Dodoma Region	Community	Previous	Pulmonary	T		Negative
1599	M	21	Dodoma Region	Community	Previous	Pulmonary	T		Negative
1600	M	60	Dodoma Region	Community	Previous	Pulmonary	T		Negative
1601	F	46	Dodoma Region	Community	New	Pulmonary	T		Negative
1602	F	26	Tanga Region	Community	New	Pulmonary	T		Negative
1603	M	30	Kagera Region	Community	New	Pulmonary	T		Negative
1604	M	53	Mara Region	Community	New	Pulmonary	T		Positive
1605	F	46	Mara Region	Community	Previous	Extra pulmonary	T		Positive
1606	F	27	Singida Region	Community	New	Pulmonary	T		Negative
1607	M	40	Singida Region	Community	New	Pulmonary	T		Negative
1608	M	45	Shinyanga Region	Community	New	Pulmonary	T		Negative
1609	M	65	Dar Es Salaam Region	Community	New	Pulmonary	T		Negative
1610	M	57	Tanga Region	Community	New	Pulmonary	T		Positive
1611	M	44	Mara Region	Health facility	New	Pulmonary	T		Positive
1612	M	40	Lindi Region	Health facility	New	Pulmonary	T		Positive
1613	F	25	Mtwara Region	Community	New	Pulmonary	T		Negative
1614	M	32	Mbeya Region	Community	New	Pulmonary	T		Negative
1615	M	37	Mbeya Region	Health facility	New	Pulmonary	T		Positive
1616	M	40	Singida Region	Community	New	Pulmonary	T		Negative
1617	F	9	Dar Es Salaam Region	Community	New	Pulmonary	T		Negative
1618	M	48	Tabora Region	Community	New	Pulmonary	T		Negative
1619	M	56	Tabora Region	Community	New	Pulmonary	T		Negative
1620	F	33	Tabora Region	Health facility	New	Pulmonary	T		Positive
1621	M	74	Tabora Region	Health facility	New	Pulmonary	T		Negative
1622	F	31	Pwani Region	Community	New	Pulmonary	T		Negative
1623	M	12	Dar Es Salaam Region	Community	New	Pulmonary	T		Positive
1624	M	32	Pwani Region	Community	New	Pulmonary	T		Negative
1625	M	15	Dar Es Salaam Region	Others	New	Pulmonary	T		Negative
1626	M	22	Dar Es Salaam Region	Others	New	Pulmonary	T		Negative
1627	M	27	Mwanza Region	Community	New	Pulmonary	T		Negative
1628	M	17	Dar Es Salaam Region	Community	New	Pulmonary	T		Negative
1629	M	24	Dar Es Salaam Region	Community	New	Pulmonary	T		Negative
1630	M	48	Dar Es Salaam Region	Community	New	Pulmonary	T		Negative
1631	M	35	Dar Es Salaam Region	Community	New	Pulmonary	T		Negative
1632	F	19	Dar Es Salaam Region	Community	New	Pulmonary	T		Negative
1633	M	3	Dar Es Salaam Region	Community	New	Pulmonary	T		Negative
1634	F	34	Njombe Region	Community	New	Extra pulmonary	T		Positive
1635	M	30	Pwani Region	Community	New	Pulmonary	T		Negative
1636	M	37	Pwani Region	Community	New	Pulmonary	T		Negative
1637	M	52	Pwani Region	Community	New	Pulmonary	T		Negative
1638	M	70	Singida Region	Community	New	Pulmonary	T		Negative
1639	M	52	Arusha Region	Community	New	Pulmonary	T		Negative
1640	M	29	Singida Region	Community	New	Pulmonary	T		Negative
1641	M	72	Singida Region	Community	New	Pulmonary	T		Negative
1642	M	45	Singida Region	Community	New	Pulmonary	T		Negative
1643	F	24	Singida Region	Community	New	Pulmonary	T		Positive
1644	M	51	Tanga Region	Health facility	Previous	Pulmonary	T		Positive
1645	M	60	Lindi Region	Community	New	Pulmonary	T		Negative
1646	M	78	Simiyu Region	Health facility	New	Pulmonary	T		Negative
1647	M	28	Simiyu Region	Community	New	Pulmonary	T		Negative
1648	M	39	Dar Es Salaam Region	Community	New	Pulmonary	T		Negative
1649	M	58	Dar Es Salaam Region	Community	New	Pulmonary	T		Negative
1650	F	33	Mwanza Region	Community	New	Pulmonary	T		Positive
1651	F	16	Dar Es Salaam Region	Others	New	Both	T		Negative
1652	F	24	Dar Es Salaam Region	Community	New	Pulmonary	T		Negative
1653	F	18	Pwani Region	Community	New	Pulmonary	T		Negative
1654	F	28	Pwani Region	Health facility	New	Pulmonary	T		Positive
1655	F	29	Pwani Region	Health facility	New	Pulmonary	T		Positive
1656	M	63	Dodoma Region	Community	New	Pulmonary	T		Negative
1657	M	21	Manyara Region	Community	New	Pulmonary	T		Negative
1658	M	53	Dar Es Salaam Region	Community	New	Pulmonary	T		Negative
1659	M	19	Manyara Region	Community	New	Pulmonary	T		Negative
1660	F	35	Mbeya Region	Community	New	Pulmonary	T		Negative
1661	F	35	Mbeya Region	Community	New	Pulmonary	T		Positive
1662	F	80	Shinyanga Region	Community	New	Pulmonary	T		Negative
1663	M	30	Tabora Region	Community	New	Pulmonary	T		Negative
1664	M	61	Mbeya Region	Community	New	Pulmonary	T		Negative
1665	M	20	Dar Es Salaam Region	Others	New	Pulmonary	T		Negative
1666	F	34	Kagera Region	Community	New	Pulmonary	T		Negative
1667	M	36	Mbeya Region	Community	New	Pulmonary	T		Negative
1668	M	18	Tabora Region	Health facility	New	Pulmonary	T		Positive
1669	M	22	Dar Es Salaam Region	Others	New	Pulmonary	T		Negative
1670	M	34	Dar Es Salaam Region	Others	New	Pulmonary	T		Negative
1671	M	52	Kilimanjaro Region	Community	New	Pulmonary	T		Negative
1672	M	38	Kagera Region	Community	New	Pulmonary	T		Negative
1673	M	42	Dar Es Salaam Region	Others	New	Pulmonary	T		Negative
1674	F	19	Dar Es Salaam Region	Others	New	Pulmonary	T		Negative
1675	M	34	Kilimanjaro Region	Community	New	Pulmonary	T		Negative
1676	F	20	Ruvuma Region	Community	New	Pulmonary	T		Negative
1677	M	40	Kilimanjaro Region	Community	New	Pulmonary	T		Negative
1678	F	33	Dar Es Salaam Region	Health facility	New	Pulmonary	T		Positive
1679	M	42	Dar Es Salaam Region	Community	New	Pulmonary	T		Positive
1680	M	72	Dar Es Salaam Region	Community	New	Pulmonary	T		Negative
1681	M	44	Dar Es Salaam Region	Health facility	New	Pulmonary	T		Positive
1682	F	38	Dar Es Salaam Region	Health facility	New	Pulmonary	T		Positive
1683	M	35	Morogoro Region	Community	New	Pulmonary	T		Negative
1684	M	19	Dar Es Salaam Region	Community	New	Pulmonary	T		Negative
1685	F	29	Dar Es Salaam Region	Community	New	Pulmonary	T		Negative
1686	M	41	Kilimanjaro Region	Community	Previous	Pulmonary	T		Negative
1687	M	20	Kilimanjaro Region	Health facility	New	Pulmonary	T		Positive
1688	M	44	Morogoro Region	Health facility	New	Both	T		Positive
1689	M	50	Morogoro Region	Community	New	Pulmonary	T		Negative
1690	M	76	Morogoro Region	Community	New	Pulmonary	T		Negative
1691	F	30	Dar Es Salaam Region	Others	New	Pulmonary	T		Positive
1692	M	68	Mwanza Region	Community	New	Pulmonary	T		Negative
1693	M	85	Tanga Region	Community	New	Pulmonary	T		Negative
1694	M	36	Tanga Region	Community	New	Pulmonary	T		Negative
1695	M	58	Mwanza Region	Health facility	New	Pulmonary	T		Positive
1696	F	22	Morogoro Region	Community	New	Pulmonary	T		Negative
1697	M	66	Tanga Region	Community	New	Pulmonary	T		Negative
1698	M	15	Mwanza Region	Community	New	Pulmonary	T		Negative
1699	M	45	Tanga Region	Community	New	Both	T		Negative
1700	M	45	Dar Es Salaam Region	Community	New	Pulmonary	T		Negative
1701	M	32	Dar Es Salaam Region	Community	New	Pulmonary	T		Negative
1702	F	79	Tanga Region	Community	New	Pulmonary	T		Negative
1703	F	75	Tanga Region	Community	New	Pulmonary	T		Negative
1704	M	50	Geita Region	Community	New	Pulmonary	T		Negative
1705	F	47	Tanga Region	Community	New	Pulmonary	T		Positive
1706	M	50	Simiyu Region	Health facility	New	Pulmonary	T		Positive
1707	M	58	Geita Region	Community	New	Pulmonary	T		Negative
1708	M	50	Geita Region	Community	New	Pulmonary	T		Negative
1709	F	22	Geita Region	Community	New	Pulmonary	T		Negative
1710	M	65	Tanga Region	Community	New	Pulmonary	T		Negative
1711	M	48	Tanga Region	Community	New	Pulmonary	T		Negative
1712	M	72	Tabora Region	Community	New	Pulmonary	T		Negative
1713	M	55	Tabora Region	Community	New	Pulmonary	T		Negative
1714	M	35	Mwanza Region	Community	New	Pulmonary	T		Negative
1715	M	59	Lindi Region	Community	New	Pulmonary	T		Negative
1716	M	71	Lindi Region	Community	New	Pulmonary	T		Negative
1717	M	81	Lindi Region	Community	New	Pulmonary	T		Negative
1718	M	25	Lindi Region	Community	New	Pulmonary	T		Negative
1719	M	30	Lindi Region	Community	New	Pulmonary	T		Negative
1720	F	55	Lindi Region	Community	New	Pulmonary	T		Negative
1721	F	39	Lindi Region	Community	New	Pulmonary	T		Negative
1722	M	56	Tabora Region	Others	New	Pulmonary	T		Negative
1723	M	55	Tabora Region	Health facility	New	Pulmonary	T		Positive
1724	F	50	Tabora Region	Health facility	New	Pulmonary	T		Positive
1725	M	35	Tabora Region	Health facility	New	Pulmonary	T		Negative
1726	M	51	Singida Region	Community	New	Pulmonary	T		Negative
1727	M	28	Kagera Region	Health facility	New	Pulmonary	T		Positive
1728	F	30	Mbeya Region	Community	New	Pulmonary	T		Positive
1729	M	40	Shinyanga Region	Community	New	Pulmonary	T		Positive
1730	M	40	Tabora Region	Community	New	Pulmonary	T		Negative
1731	M	40	Tabora Region	Health facility	New	Pulmonary	T		Positive
1732	M	40	Dar Es Salaam Region	Community	New	Pulmonary	T		Positive
1733	M	72	Pwani Region	Community	New	Pulmonary	T		Negative
1734	F	42	Pwani Region	Community	New	Pulmonary	T		Negative
1735	M	25	Mtwara Region	Community	New	Pulmonary	T		Negative
1736	M	32	Dar Es Salaam Region	Community	New	Pulmonary	T		Positive
1737	M	28	Pwani Region	Community	New	Pulmonary	T		Negative
1738	M	64	Mtwara Region	Community	New	Pulmonary	T		Negative
1739	M	35	Pwani Region	Health facility	Previous	Pulmonary	T		Positive
1740	M	69	Tabora Region	Community	New	Pulmonary	T		Negative
1741	M	48	Tabora Region	Health facility	New	Pulmonary	T		Positive
1742	M	84	Kagera Region	Community	New	Pulmonary	T		Negative
1743	F	33	Pwani Region	Community	New	Pulmonary	T		Negative
1744	M	20	Dodoma Region	Community	New	Pulmonary	T		Negative
1745	F	32	Dodoma Region	Health facility	New	Pulmonary	T		Positive
1746	F	56	Dodoma Region	Health facility	New	Pulmonary	T		Positive
1747	M	61	Pwani Region	Community	New	Pulmonary	T		Negative
1748	F	63	Dodoma Region	Community	New	Pulmonary	T		Negative
1749	M	51	Pwani Region	Health facility	New	Pulmonary	T		Positive
1750	F	55	Pwani Region	Health facility	New	Pulmonary	T		Positive
1751	M	30	Mbeya Region	Community	New	Pulmonary	T		Positive
1752	M	53	Simiyu Region	Community	Previous	Pulmonary	T		Negative
1753	F	60	Simiyu Region	Community	New	Pulmonary	T		Negative
1754	M	51	Kilimanjaro Region	Community	New	Pulmonary	T		Negative
1755	M	79	Kilimanjaro Region	Others	New	Pulmonary	T		Negative
1756	M	29	Dar Es Salaam Region	Community	New	Pulmonary	T		Negative
1757	F	20	Shinyanga Region	Community	New	Pulmonary	T		Negative
1758	M	65	Shinyanga Region	Community	New	Pulmonary	T		Negative
1759	M	71	Shinyanga Region	Community	New	Pulmonary	T		Negative
1760	M	47	Shinyanga Region	Community	New	Pulmonary	T		Positive
1761	M	43	Shinyanga Region	Community	New	Pulmonary	T		Negative
1762	M	47	Shinyanga Region	Community	New	Pulmonary	T		Negative
1763	M	41	Shinyanga Region	Community	New	Pulmonary	T		Positive
1764	M	29	Shinyanga Region	Community	New	Pulmonary	T		Negative
1765	F	24	Dar Es Salaam Region	Community	New	Pulmonary	T		Negative
1766	M	39	Shinyanga Region	Community	New	Pulmonary	T		Negative
1767	M	45	Kilimanjaro Region	Health facility	New	Pulmonary	T		Positive
1768	F	46	Singida Region	Community	New	Pulmonary	T		Negative
1769	M	20	Dar Es Salaam Region	Community	New	Pulmonary	T		Negative
1770	M	36	Lindi Region	Community	New	Pulmonary	T		Positive
1771	M	45	Lindi Region	Community	New	Pulmonary	T		Negative
1772	M	18	Kilimanjaro Region	Community	New	Pulmonary	T		Negative
1773	M	31	Dar Es Salaam Region	Community	New	Pulmonary	T		Negative
1774	F	45	Dar Es Salaam Region	Community	New	Pulmonary	T		Positive
1775	M	28	Dar Es Salaam Region	Community	New	Pulmonary	T		Negative
1776	M	40	Dar Es Salaam Region	Community	New	Pulmonary	T		Negative
1777	M	26	Dar Es Salaam Region	Community	New	Pulmonary	T		Negative
1778	M	44	Dar Es Salaam Region	Community	New	Pulmonary	T		Negative
1779	M	90	Tabora Region	Community	New	Pulmonary	T		Negative
1780	F	58	Dar Es Salaam Region	Others	New	Pulmonary	T		Positive
1781	M	60	Dar Es Salaam Region	Community	New	Pulmonary	T		Positive
1782	F	37	Tabora Region	Health facility	New	Pulmonary	T		Negative
1783	M	24	Dar Es Salaam Region	Community	New	Pulmonary	T		Positive
1784	M	38	Dar Es Salaam Region	Health facility	New	Pulmonary	T		Positive
1785	M	59	Mtwara Region	Community	New	Pulmonary	T		Negative
1786	F	63	Pwani Region	Community	New	Pulmonary	T		Negative
1787	M	26	Mara Region	Community	New	Pulmonary	T		Negative
1788	M	22	Simiyu Region	Community	New	Pulmonary	T		Negative
1789	F	52	Tabora Region	Community	New	Pulmonary	T		Negative
1790	M	43	Mbeya Region	Community	New	Pulmonary	T		Negative
1791	M	26	Mtwara Region	Community	New	Pulmonary	T		Positive
1792	M	11	Mbeya Region	Community	New	Pulmonary	T		Negative
1793	M	27	Mtwara Region	Community	New	Pulmonary	T		Negative
1794	M	48	Mtwara Region	Community	New	Pulmonary	T		Negative
1795	M	45	Tabora Region	Community	New	Pulmonary	T		Negative
1796	M	8	Mbeya Region	Community	New	Pulmonary	T		Negative
1797	M	39	Mbeya Region	Community	New	Pulmonary	T		Negative
1798	M	72	Kagera Region	Community	New	Pulmonary	T		Negative
1799	M	28	Kilimanjaro Region	Health facility	New	Pulmonary	T		Negative
1800	M	30	Rukwa Region	Community	New	Pulmonary	T		Negative
1801	M	24	Kilimanjaro Region	Community	New	Pulmonary	T		Negative
1802	M	59	Kilimanjaro Region	Community	New	Pulmonary	T		Negative
1803	M	26	Kagera Region	Community	New	Pulmonary	T		Negative
1804	F	25	Dar Es Salaam Region	Community	New	Pulmonary	T		Unknown
1805	M	28	Kigoma Region	Community	New	Pulmonary	T		Negative
1806	M	51	Kilimanjaro Region	Community	Previous	Pulmonary	T		Negative
1807	F	77	Kagera Region	Health facility	New	Pulmonary	T		Negative
1808	F	51	Dar Es Salaam Region	Community	New	Pulmonary	T		Positive
1809	M	37	Kigoma Region	Community	New	Pulmonary	T		Negative
1810	F	42	Songwe Region	Community	New	Pulmonary	T		Positive
1811	M	36	Songwe Region	Community	New	Pulmonary	T		Positive
1812	M	22	Dar Es Salaam Region	Community	New	Pulmonary	T		Negative
1813	M	39	Dar Es Salaam Region	Community	New	Pulmonary	T		Negative
1814	M	34	Dodoma Region	Community	New	Pulmonary	T		Negative
1815	M	38	Singida Region	Community	Previous	Pulmonary	T		Negative
1816	M	30	Tabora Region	Health facility	New	Pulmonary	T		Negative
1817	F	16	Mwanza Region	Community	New	Pulmonary	T		Negative
1818	F	3	Mwanza Region	Community	New	Pulmonary	T		Negative
1819	F	35	Mwanza Region	Community	New	Pulmonary	T		Positive
1820	M	27	Pwani Region	Community	New	Pulmonary	T		Negative
1821	F	68	Dodoma Region	Community	New	Extra pulmonary	T		Negative
1822	F	52	Dodoma Region	Community	New	Pulmonary	T		Negative
1823	M	65	Tabora Region	Community	New	Pulmonary	T		Negative
1824	M	35	Dar Es Salaam Region	Health facility	New	Pulmonary	T		Positive
1825	M	24	Dar Es Salaam Region	Community	New	Pulmonary	T		Negative
1826	M	32	Dar Es Salaam Region	Community	New	Pulmonary	T		Negative
1827	M	22	Dar Es Salaam Region	Community	New	Pulmonary	T		Negative
1828	F	25	Dar Es Salaam Region	Community	New	Pulmonary	T		Negative
1829	F	43	Geita Region	Community	New	Pulmonary	T		Positive
1830	F	47	Geita Region	Community	New	Pulmonary	T		Negative
1831	M	59	Dar Es Salaam Region	Community	New	Pulmonary	T		Negative
1832	F	11	Dar Es Salaam Region	Community	New	Pulmonary	T		Negative
1833	M	41	Mbeya Region	Community	New	Pulmonary	T		Negative
1834	M	44	Mbeya Region	Community	New	Pulmonary	T		Negative
1835	F	44	Dar Es Salaam Region	Others	New	Pulmonary	T		Positive
1836	M	70	Tanga Region	Community	Previous	Pulmonary	T		Negative
1837	M	28	Mbeya Region	Community	New	Pulmonary	T		Negative
1838	M	43	Dar Es Salaam Region	Others	Previous	Pulmonary	T		Negative
1839	M	35	Dar Es Salaam Region	Community	New	Pulmonary	T		Positive
1840	F	20	Mbeya Region	Community	New	Pulmonary	T		Negative
1841	M	40	Tanga Region	Community	New	Pulmonary	T		Negative
1842	F	26	Mbeya Region	Health facility	New	Pulmonary	T		Positive
1843	F	36	Mbeya Region	Community	New	Pulmonary	T		Negative
1844	M	36	Tabora Region	Community	New	Pulmonary	T		Negative
1845	F	47	Tabora Region	Health facility	New	Pulmonary	T		Positive
1846	F	36	Dar Es Salaam Region	Community	New	Pulmonary	T		Positive
1847	F	42	Kigoma Region	Community	New	Pulmonary	T		Negative
1848	F	22	Tabora Region	Community	New	Pulmonary	T		Negative
1849	M	50	Simiyu Region	Community	New	Pulmonary	T		Negative
1850	M	52	Simiyu Region	Community	New	Extra pulmonary	T		Negative
1851	F	73	Simiyu Region	Community	New	Pulmonary	T		Negative
1852	F	50	Simiyu Region	Community	New	Pulmonary	T		Negative
1853	F	47	Rukwa Region	Community	New	Pulmonary	T		Positive
1854	F	33	Tabora Region	Community	New	Pulmonary	T		Negative
1855	M	43	Lindi Region	Community	New	Pulmonary	T		Positive
1856	F	29	Dar Es Salaam Region	Health facility	New	Pulmonary	T		Positive
1857	F	46	Tanga Region	Community	New	Pulmonary	T		Negative
1858	F	27	Tabora Region	Health facility	New	Pulmonary	T		Positive
1859	M	76	Kilimanjaro Region	Others	New	Pulmonary	T		Negative
1860	F	24	Mwanza Region	Community	New	Extra pulmonary	T		Negative
1861	F	47	Morogoro Region	Community	New	Pulmonary	T		Positive
1862	F	34	Tabora Region	Community	New	Pulmonary	T		Positive
1863	F	45	Singida Region	Community	New	Pulmonary	T		Negative
1864	F	4	Kigoma Region	Community	New	Pulmonary	T		Negative
1865	M	42	Mwanza Region	Health facility	Previous	Pulmonary	T		Positive
1866	F	12	Tabora Region	Health facility	New	Pulmonary	T		Negative
1867	M	75	Simiyu Region	Community	New	Pulmonary	T		Negative
1868	M	45	Simiyu Region	Community	New	Pulmonary	T		Negative
1869	M	38	Iringa Region	Community	New	Pulmonary	T		Negative
1870	M	16	Iringa Region	Community	New	Pulmonary	T		Positive
1871	F	26	Singida Region	Community	New	Pulmonary	T		Negative
1872	M	65	Manyara Region	Community	New	Pulmonary	T		Negative
1873	M	76	Tabora Region	Others	New	Pulmonary	T		Negative
1874	M	49	Manyara Region	Community	New	Pulmonary	T		Negative
1875	M	25	Manyara Region	Health facility	New	Pulmonary	T		Positive
1876	F	88	Manyara Region	Community	New	Pulmonary	T		Negative
1877	M	67	Manyara Region	Community	New	Pulmonary	T		Negative
1878	M	34	Tabora Region	Health facility	New	Pulmonary	T		Positive
1879	F	45	Mtwara Region	Health facility	New	Pulmonary	T		Positive
1880	M	42	Tabora Region	Health facility	New	Pulmonary	T		Positive
1881	F	24	Tabora Region	Health facility	New	Pulmonary	T		Negative
1882	M	54	Kilimanjaro Region	Community	New	Pulmonary	T		Negative
1883	M	36	Tabora Region	Community	New	Pulmonary	T		Negative
1884	F	85	Tabora Region	Community	New	Pulmonary	T		Negative
1885	M	54	Tabora Region	Community	New	Pulmonary	T		Negative
1886	F	65	Kilimanjaro Region	Community	New	Pulmonary	T		Negative
1887	M	38	Kagera Region	Community	Previous	Pulmonary	T		Negative
1888	M	77	Kagera Region	Community	New	Pulmonary	T		Negative
1889	M	62	Kagera Region	Community	New	Pulmonary	T		Positive
1890	M	26	Dar Es Salaam Region	Community	New	Pulmonary	T		Negative
1891	F	22	Dar Es Salaam Region	Community	New	Pulmonary	T		Negative
1892	M	7	Dar Es Salaam Region	Community	New	Pulmonary	T		Negative
1893	M	18	Dar Es Salaam Region	Community	New	Pulmonary	T		Negative
1894	M	22	Dar Es Salaam Region	Community	New	Pulmonary	T		Negative
1895	M	55	Kilimanjaro Region	Community	New	Pulmonary	T		Positive
1896	M	58	Kagera Region	Community	New	Pulmonary	T		Negative
1897	M	48	Kilimanjaro Region	Community	New	Pulmonary	T		Negative
1898	M	37	Pwani Region	Community	New	Pulmonary	T		Negative
1899	F	30	Pwani Region	Health facility	New	Pulmonary	T		Positive
1900	M	42	Tabora Region	Community	New	Pulmonary	T		Negative
1901	M	36	Kilimanjaro Region	Community	New	Pulmonary	T		Negative
1902	M	37	Tabora Region	Community	New	Pulmonary	T		Negative
1903	M	50	Kigoma Region	Community	New	Pulmonary	T		Negative
1904	M	38	Dar Es Salaam Region	Community	New	Pulmonary	T		Negative
1905	M	54	Mbeya Region	Community	New	Pulmonary	T		Negative
1906	M	43	Dar Es Salaam Region	Community	New	Pulmonary	T		Negative
1907	M	57	Dar Es Salaam Region	Health facility	Previous	Pulmonary	T		Positive
1908	M	23	Dar Es Salaam Region	Community	New	Pulmonary	T		Negative
1909	M	53	Pwani Region	Health facility	New	Pulmonary	T		Positive
1910	M	62	Kagera Region	Community	New	Pulmonary	T		Negative
1911	M	39	Kagera Region	Community	New	Pulmonary	T		Negative
1912	F	20	Dar Es Salaam Region	Health facility	New	Pulmonary	T		Positive
1913	M	60	Kagera Region	Health facility	New	Pulmonary	T		Negative
1914	M	36	Kagera Region	Health facility	New	Pulmonary	T		Positive
1915	F	30	Tabora Region	Community	New	Pulmonary	T		Negative
1916	M	38	Mbeya Region	Community	New	Pulmonary	T		Positive
1917	M	58	Mbeya Region	Community	New	Pulmonary	T		Negative
1918	M	57	Mbeya Region	Community	New	Pulmonary	T		Negative
1919	M	50	Mtwara Region	Community	New	Pulmonary	T		Positive
1920	M	52	Njombe Region	Community	New	Pulmonary	T		Negative
1921	F	39	Mtwara Region	Community	New	Pulmonary	T		Positive
1922	F	24	Mtwara Region	Community	New	Pulmonary	T		Negative
1923	M	55	Mtwara Region	Community	New	Pulmonary	T		Negative
1924	M	15	Mtwara Region	Community	New	Pulmonary	T		Negative
1925	M	50	Dar Es Salaam Region	Others	Previous	Pulmonary	T		Negative
1926	M	33	Ruvuma Region	Health facility	New	Pulmonary	T		Negative
1927	M	33	Ruvuma Region	Community	New	Pulmonary	T		Negative
1928	M	46	Ruvuma Region	Community	New	Pulmonary	T		Positive
1929	M	51	Ruvuma Region	Community	New	Pulmonary	T		Negative
1930	M	20	Tanga Region	Community	New	Pulmonary	T		Positive
1931	M	51	Dar Es Salaam Region	Community	Previous	Pulmonary	T		Negative
1932	M	46	Pwani Region	Health facility	New	Pulmonary	T		Negative
1933	M	14	Arusha Region	Community	New	Pulmonary	T		Negative
1934	M	67	Tabora Region	Community	New	Pulmonary	T		Negative
1935	F	37	Dar Es Salaam Region	Community	New	Pulmonary	T		Positive
1936	F	32	Lindi Region	Community	Previous	Pulmonary	T		Positive
1937	M	40	Dar Es Salaam Region	Community	Previous	Pulmonary	T		Negative
1938	M	78	Simiyu Region	Health facility	New	Pulmonary	T		Negative
1939	M	28	Simiyu Region	Community	New	Pulmonary	T		Negative
1940	M	58	Simiyu Region	Community	New	Pulmonary	T		Positive
1941	F	38	Pwani Region	Health facility	New	Pulmonary	T		Positive
1942	M	38	Mbeya Region	Community	New	Pulmonary	T		Negative
1943	M	26	Mbeya Region	Community	New	Pulmonary	T		Negative
1944	F	43	Mara Region	Community	New	Pulmonary	T		Negative
1945	M	60	Kilimanjaro Region	Community	New	Pulmonary	T		Negative
1946	M	50	Pwani Region	Community	New	Pulmonary	T		Negative
1947	M	45	Pwani Region	Community	New	Pulmonary	T		Negative
1948	M	42	Pwani Region	Community	New	Pulmonary	T		Positive
1949	M	48	Pwani Region	Community	New	Pulmonary	T		Positive
1950	F	42	Mtwara Region	Community	New	Pulmonary	T		Negative
1951	F	21	Pwani Region	Community	New	Pulmonary	T		Negative
1952	M	25	Pwani Region	Community	New	Pulmonary	T		Negative
1953	M	30	Tabora Region	Community	New	Pulmonary	T		Negative
1954	M	60	Tabora Region	Community	New	Pulmonary	T		Negative
1955	F	60	Tabora Region	Community	New	Pulmonary	T		Positive
1956	M	20	Lindi Region	Community	New	Pulmonary	T		Negative
1957	F	36	Lindi Region	Community	New	Pulmonary	T		Negative
1958	M	40	Lindi Region	Community	New	Pulmonary	T		Negative
1959	M	62	Mbeya Region	Community	New	Pulmonary	T		Negative
1960	M	42	Lindi Region	Community	New	Pulmonary	T		Negative
1961	M	37	Tabora Region	Community	New	Pulmonary	T		Positive
1962	M	47	Tabora Region	Community	New	Pulmonary	T		Negative
1963	M	29	Tabora Region	Community	New	Pulmonary	T		Positive
1964	F	37	Mbeya Region	Community	New	Pulmonary	T		Positive
1965	M	48	Mbeya Region	Community	New	Pulmonary	T		Positive
1966	F	34	Dar Es Salaam Region	Community	New	Extra pulmonary	T		Negative
1967	M	33	Kagera Region	Health facility	New	Pulmonary	T		Positive
1968	M	75	Mbeya Region	Community	New	Pulmonary	T		Negative
1969	M	40	Mbeya Region	Community	New	Pulmonary	T		Positive
1970	F	40	Mbeya Region	Community	New	Pulmonary	T		Negative
1971	M	45	Mbeya Region	Community	New	Pulmonary	T		Negative
1972	F	45	Mbeya Region	Community	New	Pulmonary	T		Positive
1973	F	46	Dar Es Salaam Region	Community	New	Pulmonary	T		Negative
1974	M	31	Mbeya Region	Community	New	Pulmonary	T		Positive
1975	M	33	Mbeya Region	Community	New	Pulmonary	T		Negative
1976	M	47	Dar Es Salaam Region	Others	New	Pulmonary	T		Negative
1977	M	24	Pwani Region	Community	New	Pulmonary	T		Negative
1978	M	28	Mbeya Region	Community	New	Pulmonary	T		Positive
1979	F	42	Mwanza Region	Health facility	New	Pulmonary	T		Positive
1980	F	45	Dodoma Region	Community	New	Pulmonary	T		Positive
1981	M	20	Dodoma Region	Community	New	Pulmonary	T		Positive
1982	M	24	Dar Es Salaam Region	Health facility	New	Pulmonary	T		Positive
1983	M	45	Pwani Region	Community	New	Pulmonary	T		Negative
1984	F	22	Dodoma Region	Community	New	Pulmonary	T		Negative
1985	M	24	Dodoma Region	Community	New	Pulmonary	T		Negative
1986	F	20	Dodoma Region	Community	New	Pulmonary	T		Negative
1987	M	25	Mwanza Region	Community	New	Pulmonary	T		Negative
1988	F	22	Kagera Region	Community	New	Pulmonary	T		Negative
1989	M	30	Dar Es Salaam Region	Community	New	Pulmonary	T		Negative
1990	F	30	Dar Es Salaam Region	Others	New	Pulmonary	T		Negative
1991	M	38	Dar Es Salaam Region	Others	New	Pulmonary	T		Negative
1992	M	37	Dar Es Salaam Region	Others	New	Pulmonary	T		Negative
1993	M	29	Dar Es Salaam Region	Others	New	Pulmonary	T		Negative
1994	M	68	Mtwara Region	Community	New	Pulmonary	T		Negative
1995	M	50	Mbeya Region	Community	New	Pulmonary	T		Negative
1996	F	34	Mbeya Region	Community	New	Pulmonary	T		Negative
1997	M	76	Mtwara Region	Community	New	Pulmonary	T		Negative
1998	M	49	Mbeya Region	Community	New	Pulmonary	T		Positive
1999	M	31	Njombe Region	Others	New	Both	T		Negative
[truncated: 54,005 more rows]
