# Supplementary material for: The pattern of rpoB gene mutation of Mycobacterium tuberculosis and predictors of rifampicin resistance detected by GeneXpert MTB/RIF assay in Tanzania
Source: PLoS One. 2024 Aug 26;19(8):e0296563. doi: 10.1371/journal.pone.0296563 (PMC11346956; doi:10.1371/journal.pone.0296563)
Supplement: S1 File — (ZIP) [file pone.0296563.s001.zip › rpoB gene mutation file CT values.xls]

## Sheet: Sheet1
Participants no.	Sex	Age	Region	Referrals	Historyoftreatment	TBType	Xpertresults	Baciliaryload	HIVtestresults	probeact	probebct	probecct	probedct	probeect
55555	F	47	Dar Es Salaam Region	Community	New	Pulmonary	RR	DETECTED MEDIUM	Positive	19.6	20.8	20.3	20.9	0
55556	F	25	Dodoma Region	Community	New	Pulmonary	RR	DETECTED MEDIUM	Negative	0	24.9	21.3	21	20.9
55557	F	29	Kagera Region	Community	New	Pulmonary	RR	DETECTED VERY LOW	Positive	25	33	25.5	26.2	26.5
55558	F	67	Dar Es Salaam Region	Health facility	New	Pulmonary	RR	DETECTED VERY LOW	Positive	32.2	31.7	31.1	33.9	35.2
55559	F	20	Songwe Region	Community	New	Pulmonary	RR	DETECTED VERY LOW	Negative	32.3	31.5	31.2	34.7	35.4
55560	F	28	Simiyu Region	Health facility	Previous	Pulmonary	RR	DETECTED MEDIUM	Positive	18.7	19.6	19.6	19.5	0
55561	F	29	Kilimanjaro Region	Others	New	Pulmonary	RR	DETECTED LOW	Positive	26.5	27.3	26.9	0	28.4
55562	F	26	Morogoro Region	Community	Previous	Pulmonary	RR	DETECTED VERY LOW	Negative	0	32.3	30.9	33	34.1
55563	F	41	Manyara Region	Community	New	Pulmonary	RR	DETECTED VERY LOW	Negative	32.3	31.7	31.1	40.4	33.8
55564	F	38	Dar Es Salaam Region	Community	New	Pulmonary	RR	DETECTED HIGH	Negative	15.6	0	15.9	16.6	16.9
55565	F	34	Dar Es Salaam Region	Community	New	Pulmonary	RR	DETECTED VERY LOW	Negative	32.2	31.4	31	0	33.5
55566	F	40	Njombe Region	Health facility	New	Pulmonary	RR	DETECTED LOW	Positive	24	25.3	24.7	25.2	0
55567	F	30	Njombe Region	Health facility	Previous	Pulmonary	RR	DETECTED VERY LOW	Positive	33.6	32.6	0	34.6	36.4
55568	F	48	Singida Region	Health facility	Previous	Pulmonary	RR	DETECTED VERY LOW	Positive	33.5	0	33	34.4	36.3
55569	F	38	Kilimanjaro Region	Community	Previous	Pulmonary	RR	DETECTED VERY LOW	Positive	0	0	30.9	31.9	32.9
55570	F	35	Dar Es Salaam Region	Community	New	Pulmonary	RR	DETECTED HIGH	Positive	14.6	0	15.5	15.4	16.7
55571	F	28	Ruvuma Region	Community	New	Pulmonary	RR	DETECTED HIGH	Negative	13.2	15.2	13.5	14.5	0
55572	F	13	Tanga Region	Community	New	Pulmonary	RR	DETECTED VERY LOW	Negative	33.9	33.5	31.7	34.7	0
55573	F	33	Arusha Region	Community	New	Pulmonary	RR	DETECTED MEDIUM	Negative	16.3	18	16.6	17.7	0
55574	F	40	Dar Es Salaam Region	Health facility	New	Pulmonary	RR	DETECTED VERY LOW	Positive	31.6	30.3	29.6	34.8	34.2
55575	F	32	Dodoma Region	Community	New	Extra pulmonary	RR	DETECTED LOW	Positive	27.2	28.1	27.6	0	29.2
55576	F	60	Manyara Region	Community	New	Pulmonary	RR	DETECTED VERY LOW	Negative	33.1	31.4	32.9	0	31.1
55577	F	30	Geita Region	Community	New	Pulmonary	RR	DETECTED VERY LOW	Positive	32.6	32	32.1	34.3	36.2
55578	F	58	Manyara Region	Community	New	Pulmonary	RR	DETECTED LOW	Negative	27.1	27	28.2	33.1	27.7
55579	F	48	Dar Es Salaam Region	Community	New	Pulmonary	RR	DETECTED LOW	Positive	27.8	0	26.8	29.5	29.7
55580	F	70	Shinyanga Region	Community	New	Pulmonary	RR	DETECTED VERY LOW	Positive	30.1	30.6	32.2	33.9	35
55581	F	23	Lindi Region	Community	New	Pulmonary	RR	DETECTED LOW	Negative	26.9	27.7	27.4	27.6	0
55582	F	85	Singida Region	Community	New	Pulmonary	RR	DETECTED LOW	Negative	26.4	26.9	26.6	27.6	0
55583	F	32	Shinyanga Region	Community	Previous	Pulmonary	RR	DETECTED VERY LOW	Positive	32.9	32	32.8	33	0
55584	F	56	Shinyanga Region	Community	New	Pulmonary	RR	DETECTED VERY LOW	Negative	33.3	32.6	31	37.9	37.8
55585	F	19	Dar Es Salaam Region	Others	New	Pulmonary	RR	DETECTED LOW	Negative	26.4	26.8	26.8	27.1	0
55586	F	28	Mbeya Region	Community	Previous	Pulmonary	RR	DETECTED VERY LOW	Negative	30.3	29.4	29.6	32.9	33.7
55587	F	48	Dar Es Salaam Region	Community	New	Pulmonary	RR	DETECTED MEDIUM	Positive	18.7	20.1	19.5	19.9	0
55588	F	43	Arusha Region	Community	New	Pulmonary	RR	DETECTED VERY LOW	Negative	32.9	31.6	32.2	34.3	35.7
55589	F	42	Mara Region	Community	New	Pulmonary	RR	DETECTED VERY LOW	Positive	32.8	35.6	31.4	33.4	34.8
55590	F	42	Geita Region	Health facility	New	Pulmonary	RR	DETECTED VERY LOW	Positive	33.2	32.4	30.5	34.7	36.2
55591	F	49	Kilimanjaro Region	Community	Previous	Pulmonary	RR	DETECTED MEDIUM	Positive	16.4	18.5	17	17.5	0
55592	F	28	Tabora Region	Health facility	New	Pulmonary	RR	DETECTED VERY LOW	Positive	33.4	32.2	31.5	34.4	36.5
55593	F	22	Dar Es Salaam Region	Community	New	Pulmonary	RR	DETECTED LOW	Positive	25.4	0	26	26.5	27
55594	F	50	Mbeya Region	Community	New	Pulmonary	RR	DETECTED VERY LOW	Negative	32.7	31.4	31.4	35.7	35.9
55595	F	50	Mtwara Region	Community	Previous	Pulmonary	RR	DETECTED MEDIUM	Negative	21	0	21.8	22.1	22.6
55596	F	38	Manyara Region	Community	Previous	Pulmonary	RR	DETECTED VERY LOW	Positive	31	30.3	29.8	34.3	34.8
55597	F	30	Simiyu Region	Community	Previous	Pulmonary	RR	DETECTED VERY LOW	Negative	30.3	29.8	29.5	32.3	33.9
55598	F	25	Dar Es Salaam Region	Others	New	Pulmonary	RR	DETECTED MEDIUM	Negative	16.3	17.4	17.2	16.8	0
55599	F	29	Lindi Region	Community	New	Pulmonary	RR	DETECTED VERY LOW	Negative	34.2	34.4	31.9	0	40.9
55600	F	33	Lindi Region	Community	New	Pulmonary	RR	DETECTED HIGH	Positive	14.3	14.5	15.4	15.8	0
55601	F	33	Lindi Region	Community	New	Pulmonary	RR	DETECTED VERY LOW	Negative	31.8	31.5	31.8	32	0
55602	F	21	Dar Es Salaam Region	Community	New	Pulmonary	RR	DETECTED MEDIUM	Negative	18.8	0	18.8	19.7	20.7
55603	F	46	Arusha Region	Community	New	Pulmonary	RR	DETECTED VERY LOW	Positive	32.6	31.3	32	33.9	35.8
55604	F	59	Njombe Region	Health facility	New	Pulmonary	RR	DETECTED VERY LOW	Unknown	0	32.9	32.5	36.7	36.9
55605	F	60	Manyara Region	Community	Previous	Pulmonary	RR	DETECTED VERY LOW	Negative	31	30.5	30.4	0	33
55606	F	42	Arusha Region	Health facility	New	Pulmonary	RR	DETECTED VERY LOW	Positive	31	30.2	30.3	32.3	34.4
55607	F	55	Morogoro Region	Community	New	Pulmonary	RR	DETECTED VERY LOW	Negative	31	30.4	30.3	33.6	34.6
55608	F	30	Dar Es Salaam Region	Community	Previous	Pulmonary	RR	DETECTED LOW	Positive	25.7	26.2	25.8	0	27.9
55609	F	38	Simiyu Region	Community	New	Pulmonary	RR	DETECTED VERY LOW	Positive	30.6	30.1	30.4	30.8	0
55610	F	34	Dar Es Salaam Region	Community	New	Pulmonary	RR	DETECTED VERY LOW	Positive	30.9	30.1	30.2	32.4	34.2
55611	F	50	Lindi Region	Community	New	Pulmonary	RR	DETECTED VERY LOW	Positive	0	30.3	30.4	0	32.3
55612	F	65	Ruvuma Region	Community	New	Pulmonary	RR	DETECTED VERY LOW	Negative	32.7	32	32.2	37.3	36.4
55613	F	51	Dodoma Region	Community	New	Pulmonary	RR	DETECTED VERY LOW	Negative	31	29.9	29.8	31.2	34.2
55614	F	61	Arusha Region	Community	Previous	Pulmonary	RR	DETECTED VERY LOW	Positive	32.5	0	31.8	33.7	34.4
55615	F	37	Mtwara Region	Community	New	Pulmonary	RR	DETECTED VERY LOW	Positive	33	31.8	30.9	34	36.2
55616	F	29	Geita Region	Community	New	Pulmonary	RR	DETECTED LOW	Negative	22.3	23.4	22.8	23.3	0
55617	F	4	Njombe Region	Community	New	Pulmonary	RR	DETECTED VERY LOW	Negative	34.6	33	31.8	37.2	38.5
55618	F	23	Morogoro Region	Health facility	New	Pulmonary	RR	DETECTED VERY LOW	Negative	30.2	29.7	28.9	32.6	33.3
55619	F	18	Manyara Region	Community	New	Pulmonary	RR	DETECTED VERY LOW	Negative	32.5	31.8	32.3	35.9	36
55620	F	70	Ruvuma Region	Community	New	Pulmonary	RR	DETECTED VERY LOW	Negative	32.2	31.8	31.1	38	35.6
55621	F	54	Dar Es Salaam Region	Community	New	Pulmonary	RR	DETECTED LOW	Negative	23.3	23.9	23.8	0	24.6
55622	F	43	Dodoma Region	Community	Previous	Pulmonary	RR	DETECTED MEDIUM	Positive	18.2	0	18.5	19.3	19.6
55623	F	79	Dodoma Region	Community	New	Pulmonary	RR	DETECTED VERY LOW	Negative	32.9	33.6	31.8	0	0
55624	F	42	Pwani Region	Health facility	New	Pulmonary	RR	DETECTED VERY LOW	Positive	32.2	31.5	31.1	32.8	35.2
55625	F	37	Shinyanga Region	Community	New	Pulmonary	RR	DETECTED HIGH	Negative	0	33.2	32.8	35.2	36.5
55626	F	34	Dar Es Salaam Region	Community	New	Pulmonary	RR	DETECTED MEDIUM	Negative	24.8	16.9	17.3	17.4	18.8
55627	F	28	Arusha Region	Community	New	Pulmonary	RR	DETECTED VERY LOW	Negative	33.4	32.4	31.2	34.3	35.4
55628	F	39	Mwanza Region	Community	New	Pulmonary	RR	DETECTED VERY LOW	Negative	32.2	30.8	32.7	33	35.1
55629	F	40	Simiyu Region	Health facility	New	Pulmonary	RR	DETECTED HIGH	Positive	0	17.5	15.3	15.9	16.2
55630	F	23	Dar Es Salaam Region	Community	New	Pulmonary	RR	DETECTED VERY LOW	Negative	32.4	31.1	31.8	34.2	35.5
55631	F	35	Mwanza Region	Community	New	Pulmonary	RR	DETECTED MEDIUM	Negative	17.9	18.8	18.3	18.2	0
55632	F	45	Arusha Region	Community	New	Pulmonary	RR	DETECTED VERY LOW	Negative	29.7	28.5	28.3	30.7	32.4
55633	F	24	Lindi Region	Community	New	Pulmonary	RR	DETECTED LOW	Negative	24.3	25.4	24.5	0	25.6
55634	F	60	Simiyu Region	Community	New	Pulmonary	RR	DETECTED LOW	Negative	22.9	34.5	24.9	24.2	25
55635	F	32	Lindi Region	Health facility	New	Pulmonary	RR	DETECTED VERY LOW	Positive	32.2	0	30.3	30.5	30.6
55636	F	65	Morogoro Region	Community	New	Pulmonary	RR	DETECTED VERY LOW	Negative	33.9	33.1	32	34.6	37.5
55637	F	40	Tanga Region	Community	New	Pulmonary	RR	DETECTED VERY LOW	Positive	30	29.3	0	28.7	0
55638	F	51	Morogoro Region	Health facility	New	Pulmonary	RR	DETECTED VERY LOW	Positive	34.6	33	31.9	34.7	36.5
55639	F	40	Ruvuma Region	Community	New	Pulmonary	RR	DETECTED VERY LOW	Positive	29.4	28.5	28.7	33.4	32.3
55640	F	29	Dar Es Salaam Region	Community	Previous	Pulmonary	RR	DETECTED MEDIUM	Negative	19.4	20.3	19.8	20.2	0
55641	F	56	Lindi Region	Health facility	New	Pulmonary	RR	DETECTED MEDIUM	Positive	21.9	22.7	22.5	0	23
55642	F	75	Shinyanga Region	Community	New	Pulmonary	RR	DETECTED VERY LOW	Negative	0	32.9	34.4	0	38.8
55643	F	15	Mwanza Region	Others	New	Pulmonary	RR	DETECTED VERY LOW	Positive	31.2	30.4	31.1	32.9	34.7
55644	F	19	Dar Es Salaam Region	Community	New	Pulmonary	RR	DETECTED VERY LOW	Positive	32.1	31.6	31.2	32.3	35.3
55645	F	37	Pwani Region	Community	New	Pulmonary	RR	DETECTED HIGH	Positive	13.8	14.7	0	14.2	15.8
55646	F	81	Iringa Region	Health facility	Previous	Pulmonary	RR	DETECTED LOW	Positive	24.8	25.7	25.2	25.6	0
55647	F	52	Pwani Region	Health facility	New	Pulmonary	RR	DETECTED HIGH	Positive	15.4	0	15.5	16.7	17.7
55648	F	37	Dar Es Salaam Region	Community	New	Pulmonary	RR	DETECTED VERY LOW	Negative	32.2	31.3	30.5	32.7	34.7
55649	F	65	Dar Es Salaam Region	Community	Previous	Pulmonary	RR	DETECTED VERY LOW	Negative	31.8	31.3	31.1	32.9	35.2
55650	F	50	Dar Es Salaam Region	Community	New	Pulmonary	RR	DETECTED MEDIUM	Positive	18.5	19.3	18.6	19.4	0
55651	F	62	Dodoma Region	Others	New	Pulmonary	RR	DETECTED VERY LOW	Positive	33	32.1	31.7	33.3	35.8
55652	F	42	Dar Es Salaam Region	Community	Previous	Pulmonary	RR	DETECTED MEDIUM	Positive	16.8	0	17.4	17.8	19.4
55653	F	37	Morogoro Region	Community	New	Pulmonary	RR	DETECTED VERY LOW	Negative	31.4	30.8	29.9	32.4	34.4
55654	F	27	Lindi Region	Community	New	Pulmonary	RR	DETECTED HIGH	Negative	15.2	16.5	15.8	16.4	0
55655	F	46	Arusha Region	Community	Previous	Pulmonary	RR	DETECTED MEDIUM	Positive	20.7	21.7	21.4	21.7	0
55656	F	15	Pwani Region	Community	New	Pulmonary	RR	DETECTED VERY LOW	Negative	30.9	29.8	30.1	31.4	33.9
55657	F	25	Iringa Region	Community	New	Pulmonary	RR	DETECTED MEDIUM	Negative	19.2	26.7	19.6	20.2	21.3
55658	F	31	Dar Es Salaam Region	Community	New	Pulmonary	RR	DETECTED HIGH	Negative	0	0	15.2	15.7	16.9
55659	F	45	Pwani Region	Health facility	New	Pulmonary	RR	DETECTED VERY LOW	Positive	31.4	31.3	30.2	32.7	34.4
55660	F	44	Dodoma Region	Community	New	Pulmonary	RR	DETECTED VERY LOW	Negative	32.3	31.6	31	32.9	35.5
55661	F	19	Pwani Region	Community	New	Pulmonary	RR	DETECTED VERY LOW	Negative	33.4	33.9	31.6	40.4	37.6
55662	F	32	Tabora Region	Health facility	New	Pulmonary	RR	DETECTED HIGH	Negative	15.5	15	15	14.6	0
55663	F	32	Dar Es Salaam Region	Health facility	New	Pulmonary	RR	DETECTED HIGH	Positive	17.4	15.7	15.8	15.7	21.9
55664	F	26	Arusha Region	Community	Previous	Pulmonary	RR	DETECTED VERY LOW	Negative	31.2	29.3	30.5	31.4	33.7
55665	F	48	Kilimanjaro Region	Health facility	Previous	Pulmonary	RR	DETECTED LOW	Positive	29.3	28.7	27.8	30	32
55666	F	13	Dar Es Salaam Region	Community	New	Pulmonary	RR	DETECTED MEDIUM	Negative	23.6	19.3	16.6	28.2	22.5
55667	F	35	Manyara Region	Health facility	New	Pulmonary	RR	DETECTED VERY LOW	Negative	32.6	31.6	30.5	32.7	34.8
55668	F	50	Dar Es Salaam Region	Community	New	Pulmonary	RR	DETECTED LOW	Positive	27.9	24.4	18.3	25.6	28.3
55669	F	23	Pwani Region	Others	Previous	Pulmonary	RR	DETECTED HIGH	Negative	15.9	17.3	16.8	17.2	0
55670	F	14	Dodoma Region	Community	Previous	Both	RR	DETECTED VERY LOW	Negative	30.2	34.2	29.1	30.3	31.5
55671	F	23	Pwani Region	Others	New	Pulmonary	RR	DETECTED HIGH	Negative	19.2	17.1	16.2	36	19.2
55672	F	39	Singida Region	Community	Previous	Pulmonary	RR	DETECTED LOW	Negative	22.9	24	23.2	23.7	0
55673	F	28	Dar Es Salaam Region	Community	New	Pulmonary	RR	DETECTED LOW	Positive	25.8	22.3	18.9	28.7	24.9
55674	F	60	Dar Es Salaam Region	Community	New	Pulmonary	RR	DETECTED HIGH	Negative	15.5	16.7	15.8	16.5	0
55675	F	26	Lindi Region	Community	New	Pulmonary	RR	DETECTED MEDIUM	Negative	18.4	19.7	19.3	18.8	0
55676	F	64	Ruvuma Region	Community	New	Pulmonary	RR	DETECTED VERY LOW	Negative	32	31	31.8	32.1	35.3
55677	F	39	Dodoma Region	Health facility	New	Pulmonary	RR	DETECTED MEDIUM	Positive	18.7	19.7	19.2	19.6	0
55678	F	39	Tabora Region	Community	New	Pulmonary	RR	DETECTED VERY LOW	Negative	34.2	0	30.5	30.9	32.6
55679	F	27	Dar Es Salaam Region	Community	New	Pulmonary	RR	DETECTED VERY LOW	Negative	0	31.9	32.1	32.3	33.9
55680	F	50	Dar Es Salaam Region	Others	Previous	Pulmonary	RR	DETECTED MEDIUM	Positive	19.3	20.7	19.5	19.7	0
55681	F	40	Manyara Region	Community	New	Pulmonary	RR	DETECTED VERY LOW	Positive	29.2	0	30.1	28.9	30.9
55682	F	52	Dar Es Salaam Region	Community	New	Pulmonary	RR	DETECTED VERY LOW	Negative	33.7	32.7	31.9	34.3	37.3
55683	F	31	Morogoro Region	Community	New	Pulmonary	RR	DETECTED LOW	Positive	26.8	27.4	26.7	0	28.4
55684	F	27	Singida Region	Community	New	Pulmonary	RR	DETECTED LOW	Positive	22.3	23.5	22.3	0	23.6
55685	F	25	Dar Es Salaam Region	Community	New	Pulmonary	RR	DETECTED HIGH	Negative	12.6	14.4	13.2	13.8	0
55686	F	19	Dar Es Salaam Region	Community	New	Pulmonary	RR	DETECTED VERY LOW	Negative	0	30.1	30.6	30.9	32.4
55687	F	30	Ruvuma Region	Community	New	Pulmonary	RR	DETECTED LOW	Negative	32.5	28.3	27.9	29.1	30.6
55688	F	21	Dar Es Salaam Region	Community	New	Pulmonary	RR	DETECTED VERY LOW	Negative	31.5	0	30.9	32.1	33.4
55689	F	42	Njombe Region	Health facility	New	Extra pulmonary	RR	DETECTED VERY LOW	Negative	0	31.9	32.1	32.1	33.5
55690	F	68	Ruvuma Region	Community	New	Pulmonary	RR	DETECTED VERY LOW	Negative	30.8	29.9	29.3	31.9	33.4
55691	F	33	Rukwa Region	Community	Previous	Pulmonary	RR	DETECTED MEDIUM	Negative	17.3	18.8	17.8	17.4	0
55692	F	20	Mbeya Region	Community	New	Pulmonary	RR	DETECTED VERY LOW	Unknown	30.1	31.1	33.2	34.7	32.6
55693	M	32	Dar Es Salaam Region	Community	New	Pulmonary	RR	DETECTED VERY LOW	Negative	32.2	31.4	30.8	34.5	35.4
55694	M	55	Iringa Region	Health facility	Previous	Pulmonary	RR	DETECTED LOW	Positive	22.5	27.5	23.4	23.8	23.7
55695	M	47	Njombe Region	Health facility	New	Pulmonary	RR	DETECTED VERY LOW	Positive	33.3	32.5	31.8	35.7	36.7
55696	M	20	Simiyu Region	Community	New	Pulmonary	RR	DETECTED VERY LOW	Negative	29.6	28.9	28.4	34.1	33.4
55697	M	26	Simiyu Region	Community	New	Pulmonary	RR	DETECTED VERY LOW	Negative	32.3	32.7	31.9	35	38.7
55698	M	88	Mara Region	Community	New	Pulmonary	RR	DETECTED LOW	Negative	24.4	25.6	24.9	25.3	0
55699	M	42	Simiyu Region	Community	New	Extra pulmonary	RR	DETECTED VERY LOW	Negative	32.3	31.3	31.6	32.5	35.9
55700	M	55	Mwanza Region	Community	New	Pulmonary	RR	DETECTED HIGH	Positive	12.9	15.5	13.5	17.3	14.4
55701	M	36	Arusha Region	Health facility	Previous	Pulmonary	RR	DETECTED VERY LOW	Positive	33.7	32.5	31.8	35.4	36.1
55702	M	33	Iringa Region	Health facility	New	Extra pulmonary	RR	DETECTED HIGH	Positive	12.7	13.4	11.8	11.3	0
55703	M	46	Manyara Region	Community	New	Pulmonary	RR	DETECTED HIGH	Negative	12.9	15	13.6	14.3	0
55704	M	22	Kigoma Region	Health facility	New	Pulmonary	RR	DETECTED LOW	Negative	23.8	25.6	24.4	25.4	0
55705	M	34	Shinyanga Region	Community	Previous	Pulmonary	RR	DETECTED MEDIUM	Positive	0	21.2	19.2	19.5	19.8
55706	M	85	Shinyanga Region	Community	New	Pulmonary	RR	DETECTED VERY LOW	Negative	30.6	30.4	30.1	32.2	34.2
55707	M	69	Iringa Region	Community	New	Pulmonary	RR	DETECTED HIGH	Negative	12.6	12.4	12.9	0	0
55708	M	72	Tabora Region	Others	New	Pulmonary	RR	DETECTED VERY LOW	Negative	29.6	28.8	28.6	29.6	34.4
55709	M	60	Tanga Region	Community	New	Pulmonary	RR	DETECTED VERY LOW	Negative	33	32.5	31.8	34	35.9
55710	M	26	Songwe Region	Community	New	Pulmonary	RR	DETECTED VERY LOW	Negative	33.8	31.6	31.8	39.8	37.1
55711	M	28	Njombe Region	Community	New	Pulmonary	RR	DETECTED VERY LOW	Negative	32.4	31.2	31.4	37.7	38.1
55712	M	31	Dar Es Salaam Region	Community	New	Pulmonary	RR	DETECTED MEDIUM	Positive	21.2	22.4	0	22.2	22.7
55713	M	49	Tanga Region	Community	Previous	Pulmonary	RR	DETECTED VERY LOW	Positive	36.9	37.7	33.2	0	0
55714	M	53	Tanga Region	Community	Previous	Pulmonary	RR	DETECTED HIGH	Positive	14.8	16.3	14.6	0	16.2
55715	M	48	Lindi Region	Community	New	Pulmonary	RR	DETECTED VERY LOW	Negative	33.1	32.7	31.7	0	38.3
55716	M	45	Dar Es Salaam Region	Community	New	Pulmonary	RR	DETECTED MEDIUM	Negative	19.8	0	20.4	20.8	21.4
55717	M	25	Dar Es Salaam Region	Community	New	Pulmonary	RR	DETECTED LOW	Positive	23.8	25	24.2	0	25.6
55718	M	49	Shinyanga Region	Community	Previous	Pulmonary	RR	DETECTED HIGH	Negative	13.8	15.6	14.8	15	0
55719	M	58	Tanga Region	Community	New	Pulmonary	RR	DETECTED VERY LOW	Negative	32.2	31.4	31.1	34.1	35.8
55720	M	61	Manyara Region	Community	Previous	Pulmonary	RR	DETECTED VERY LOW	Negative	31.9	31.1	30.2	32.3	34.3
55721	M	37	Pwani Region	Health facility	New	Pulmonary	RR	DETECTED HIGH	Positive	14.8	16.2	15.4	0	15.8
55722	M	30	Singida Region	Community	Previous	Pulmonary	RR	DETECTED VERY LOW	Negative	30.3	29.7	29	33	34.6
55723	M	65	Manyara Region	Community	New	Pulmonary	RR	DETECTED VERY LOW	Negative	30.6	29.7	31.2	31	34.2
55724	M	40	Dar Es Salaam Region	Community	Previous	Pulmonary	RR	DETECTED HIGH	Negative	11.5	12.7	12.3	12.5	0
55725	M	35	Dar Es Salaam Region	Others	New	Both	RR	DETECTED LOW	Negative	29	28	27.3	28.6	0
55726	M	50	Manyara Region	Community	New	Pulmonary	RR	DETECTED LOW	Negative	28.6	29.3	28.1	32.7	27.8
55727	M	35	Singida Region	Community	New	Pulmonary	RR	DETECTED VERY LOW	Negative	31.4	31.4	29.8	36.5	35.9
55728	M	35	Dar Es Salaam Region	Others	Previous	Pulmonary	RR	DETECTED LOW	Negative	23.5	24.7	24.2	24.8	0
55729	M	39	Iringa Region	Health facility	Previous	Pulmonary	RR	DETECTED HIGH	Positive	15.4	16.3	15.8	15.6	25.5
55730	M	74	Mara Region	Community	New	Pulmonary	RR	DETECTED VERY LOW	Unknown	32.8	32.4	0	32.2	34
55731	M	52	Manyara Region	Community	New	Pulmonary	RR	DETECTED VERY LOW	Negative	32.3	31.5	31.1	33.3	35.5
55732	M	29	Dar Es Salaam Region	Community	New	Pulmonary	RR	DETECTED LOW	Negative	23.8	0	24.4	25	25.2
55733	M	40	Dar Es Salaam Region	Community	Previous	Pulmonary	RR	DETECTED MEDIUM	Negative	17.2	0	17.4	18.2	18.8
55734	M	46	Simiyu Region	Health facility	Previous	Pulmonary	RR	DETECTED VERY LOW	Unknown	0	32.8	32.5	32.5	0
55735	M	61	Kilimanjaro Region	Community	New	Pulmonary	RR	DETECTED VERY LOW	Negative	31.7	0	29.8	35.7	36.1
55736	M	28	Kilimanjaro Region	Community	New	Pulmonary	RR	DETECTED LOW	Negative	22.1	23.2	22.7	23.3	0
55737	M	42	Pwani Region	Health facility	New	Pulmonary	RR	DETECTED VERY LOW	Positive	32.6	31.9	30.8	34.6	35.3
55738	M	52	Dar Es Salaam Region	Community	New	Pulmonary	RR	DETECTED MEDIUM	Negative	19.9	0	20	20.7	21.3
55739	M	33	Kagera Region	Community	New	Pulmonary	RR	DETECTED VERY LOW	Negative	32.4	31.8	31.5	34	35.7
55740	M	50	Dar Es Salaam Region	Community	New	Both	RR	DETECTED VERY LOW	Positive	33.3	32.4	32	35.7	36.8
55741	M	23	Pwani Region	Community	Previous	Pulmonary	RR	DETECTED MEDIUM	Negative	19.4	0	19.9	20.7	20.9
55742	M	42	Dar Es Salaam Region	Community	Previous	Pulmonary	RR	DETECTED VERY LOW	Negative	0	34.9	34.9	37.8	39.7
55743	M	57	Dar Es Salaam Region	Community	New	Pulmonary	RR	DETECTED VERY LOW	Positive	32.4	31.9	31.7	36.1	32.4
55744	M	27	Njombe Region	Others	Previous	Pulmonary	RR	DETECTED LOW	Negative	24.3	0	25	25.1	26.1
55745	M	29	Dar Es Salaam Region	Community	New	Pulmonary	RR	DETECTED MEDIUM	Negative	16.7	0	17.6	17.4	18.3
55746	M	26	Lindi Region	Community	New	Pulmonary	RR	DETECTED VERY LOW	Negative	31.5	31.4	31	34.4	35.5
55747	M	30	Dar Es Salaam Region	Community	New	Both	RR	DETECTED VERY LOW	Negative	32.1	31.4	31.4	34	35.6
55748	M	41	Pwani Region	Community	New	Pulmonary	RR	DETECTED MEDIUM	Negative	17.9	18.2	18.3	0	21.6
55749	M	40	Dar Es Salaam Region	Community	Previous	Pulmonary	RR	DETECTED MEDIUM	Negative	19.6	21.2	19.9	0	21.3
55750	M	36	Dar Es Salaam Region	Community	New	Pulmonary	RR	DETECTED HIGH	Negative	14.8	15.5	15.3	15.4	0
55751	M	22	Dar Es Salaam Region	Community	New	Pulmonary	RR	DETECTED MEDIUM	Negative	21.3	22.4	22.1	22.1	0
55752	M	47	Dodoma Region	Community	New	Pulmonary	RR	DETECTED MEDIUM	Negative	21	22.1	21.7	21.9	0
55753	M	69	Geita Region	Community	New	Pulmonary	RR	DETECTED VERY LOW	Positive	33.1	32.8	31.8	36.9	37
55754	M	35	Mwanza Region	Community	New	Pulmonary	RR	DETECTED VERY LOW	Negative	33	31.9	32.5	35.7	36.6
55755	M	52	Arusha Region	Community	New	Pulmonary	RR	DETECTED VERY LOW	Negative	31.8	30.7	30.9	33.1	35
55756	M	20	Dar Es Salaam Region	Community	New	Pulmonary	RR	DETECTED MEDIUM	Negative	18.9	20.3	19.5	19.7	0
55757	M	26	Dar Es Salaam Region	Community	New	Pulmonary	RR	DETECTED MEDIUM	Unknown	20.9	22.1	21.5	21.9	0
55758	M	66	Tanga Region	Health facility	Previous	Pulmonary	RR	DETECTED VERY LOW	Negative	30.3	30	29.7	31	34
55759	M	62	Shinyanga Region	Community	New	Pulmonary	RR	DETECTED VERY LOW	Positive	31.5	28.6	29.2	31.4	32.7
55760	M	86	Mwanza Region	Community	New	Both	RR	DETECTED VERY LOW	Negative	32.7	31.2	31.7	33.4	35.3
55761	M	50	Kilimanjaro Region	Community	Previous	Pulmonary	RR	DETECTED VERY LOW	Negative	32.7	32.3	31.6	35.6	36.1
55762	M	45	Tabora Region	Community	New	Pulmonary	RR	DETECTED VERY LOW	Positive	31.3	31.2	30.4	34.3	36.1
55763	M	40	Mwanza Region	Community	New	Pulmonary	RR	DETECTED MEDIUM	Negative	17.2	18.4	17.5	0	18.6
55764	M	52	Mtwara Region	Community	New	Pulmonary	RR	DETECTED HIGH	Negative	14.6	14.9	15.3	0	0
55765	M	49	Arusha Region	Community	New	Pulmonary	RR	DETECTED VERY LOW	Negative	31.6	31.1	30.8	33.3	36.6
55766	M	41	Arusha Region	Community	New	Pulmonary	RR	DETECTED VERY LOW	Negative	32.8	32.5	31.5	33.8	40.4
55767	M	41	Morogoro Region	Community	New	Pulmonary	RR	DETECTED VERY LOW	Positive	29.9	31	30.2	0	31.7
55768	M	38	Manyara Region	Community	Previous	Pulmonary	RR	DETECTED VERY LOW	Negative	33.5	32.6	31.6	34.8	36.6
55769	M	43	Geita Region	Community	New	Pulmonary	RR	DETECTED VERY LOW	Unknown	32.6	32.3	31.2	35.1	36.4
55770	M	30	Ruvuma Region	Community	New	Pulmonary	RR	DETECTED VERY LOW	Positive	31.9	31.7	31.1	34.8	36.4
55771	M	48	Simiyu Region	Community	New	Pulmonary	RR	DETECTED VERY LOW	Negative	0	33.7	33.4	37	39.8
55772	M	68	Pwani Region	Community	New	Pulmonary	RR	DETECTED VERY LOW	Negative	32.8	32.3	31.7	34.5	35.9
55773	M	21	Dodoma Region	Community	New	Pulmonary	RR	DETECTED VERY LOW	Negative	0	32.4	32.4	34.9	36.5
55774	M	48	Mara Region	Community	Previous	Pulmonary	RR	DETECTED MEDIUM	Positive	21.1	22.4	21.6	22.2	0
55775	M	28	Pwani Region	Community	New	Pulmonary	RR	DETECTED MEDIUM	Negative	0	18.6	18.9	0	0
55776	M	50	Dar Es Salaam Region	Community	New	Pulmonary	RR	DETECTED LOW	Negative	22.4	23.4	23	22.8	0
55777	M	35	Arusha Region	Community	Previous	Pulmonary	RR	DETECTED MEDIUM	Negative	19.5	20.7	20.3	20.5	0
55778	M	54	Kigoma Region	Community	New	Pulmonary	RR	DETECTED VERY LOW	Negative	31.4	30.1	29.7	33.1	34.1
55779	M	40	Kilimanjaro Region	Community	New	Pulmonary	RR	DETECTED VERY LOW	Positive	33	32.5	31.9	34.5	36.1
55780	M	41	Kilimanjaro Region	Community	New	Pulmonary	RR	DETECTED VERY LOW	Negative	32.8	32.2	31.9	37.6	37.1
55781	M	38	Mara Region	Health facility	New	Pulmonary	RR	DETECTED HIGH	Positive	15.8	17.3	16.6	17.2	0
55782	M	33	Dar Es Salaam Region	Community	New	Pulmonary	RR	DETECTED LOW	Negative	0	24.9	23.2	23.2	24.1
55783	M	60	Tabora Region	Community	New	Pulmonary	RR	DETECTED VERY LOW	Negative	31.8	31.4	30.9	35.4	38.6
55784	M	43	Manyara Region	Community	New	Pulmonary	RR	DETECTED VERY LOW	Negative	32.3	31.5	30.4	33.4	34.7
55785	M	33	Songwe Region	Community	Previous	Pulmonary	RR	DETECTED VERY LOW	Negative	0	0	30.7	31.5	32.7
55786	M	23	Dodoma Region	Community	Previous	Pulmonary	RR	DETECTED HIGH	Negative	15.8	16.8	15.7	0	17.3
55787	M	50	Tanga Region	Community	Previous	Pulmonary	RR	DETECTED VERY LOW	Negative	33.9	33.7	31.8	36.6	40.1
55788	M	34	Tabora Region	Community	New	Pulmonary	RR	DETECTED VERY LOW	Positive	33.6	32.3	30.9	37.6	37.6
55789	M	45	Mbeya Region	Community	Previous	Pulmonary	RR	DETECTED VERY LOW	Negative	28.8	29.1	29.1	29.5	0
55790	M	36	Simiyu Region	Community	Previous	Pulmonary	RR	DETECTED VERY LOW	Unknown	30.7	29.7	30	33	33.8
55791	M	23	Pwani Region	Community	New	Pulmonary	RR	DETECTED VERY LOW	Negative	34	33.3	32	35.4	36.4
55792	M	58	Manyara Region	Community	New	Pulmonary	RR	DETECTED MEDIUM	Negative	16.5	18.3	16.8	0	18.2
55793	M	48	Geita Region	Health facility	New	Pulmonary	RR	DETECTED VERY LOW	Positive	34	33	32	35.7	37.2
55794	M	24	Dar Es Salaam Region	Others	New	Pulmonary	RR	DETECTED VERY LOW	Negative	32.5	31.7	31.1	34.8	35.4
55795	M	38	Mbeya Region	Community	New	Pulmonary	RR	DETECTED VERY LOW	Negative	32.2	31.8	31.4	33.5	35.8
55796	M	63	Mbeya Region	Community	New	Pulmonary	RR	DETECTED VERY LOW	Positive	32.4	31.8	31.8	34.3	36.5
55797	M	62	Pwani Region	Community	New	Pulmonary	RR	DETECTED VERY LOW	Negative	33.4	32.8	31.6	34.8	35.9
55798	M	35	Mtwara Region	Community	New	Pulmonary	RR	DETECTED MEDIUM	Negative	18.1	19.1	18.4	18.7	22.7
55799	M	35	Manyara Region	Community	New	Pulmonary	RR	DETECTED VERY LOW	Negative	33.2	32.7	31.3	37.3	39
55800	M	29	Geita Region	Community	New	Pulmonary	RR	DETECTED VERY LOW	Positive	32.7	31.4	31.6	33.8	35.5
55801	M	51	Mbeya Region	Community	New	Pulmonary	RR	DETECTED VERY LOW	Negative	31.1	29.9	30.3	31.9	35.3
55802	M	35	Dar Es Salaam Region	Community	New	Pulmonary	RR	DETECTED LOW	Negative	25.2	0	41	25.9	26.6
55803	M	60	Katavi Region	Community	Previous	Pulmonary	RR	DETECTED VERY LOW	Negative	36.5	34	32.2	33.9	36.2
55804	M	30	Manyara Region	Community	New	Pulmonary	RR	DETECTED VERY LOW	Negative	31.8	31	30	32.8	34.4
55805	M	60	Ruvuma Region	Community	New	Pulmonary	RR	DETECTED VERY LOW	Negative	32.1	31.3	30.5	35.7	36.1
55806	M	48	Kagera Region	Community	New	Pulmonary	RR	DETECTED HIGH	Negative	10.3	11.8	10.9	11.6	0
55807	M	46	Mtwara Region	Community	Previous	Pulmonary	RR	DETECTED VERY LOW	Negative	32.3	31.1	31.5	32.4	35.2
55808	M	32	Njombe Region	Community	Previous	Pulmonary	RR	DETECTED LOW	Positive	27.2	28	27.8	28	0
55809	M	62	Tanga Region	Community	New	Pulmonary	RR	DETECTED VERY LOW	Negative	32.5	31.9	31.3	35.3	36
55810	M	86	Songwe Region	Community	New	Pulmonary	RR	DETECTED VERY LOW	Negative	32.7	31.8	32.5	34.5	36.6
55811	M	43	Mwanza Region	Community	New	Pulmonary	RR	DETECTED VERY LOW	Negative	30.3	29.3	29	32.5	33.2
55812	M	42	Songwe Region	Community	New	Pulmonary	RR	DETECTED LOW	Positive	27.1	27.3	27.1	0	29.1
55813	M	58	Tanga Region	Community	New	Pulmonary	RR	DETECTED VERY LOW	Negative	33	32	32.1	34.1	36.4
55814	M	31	Tabora Region	Community	New	Pulmonary	RR	DETECTED HIGH	Negative	12.6	10.8	10.9	10.5	15.9
55815	M	49	Songwe Region	Others	New	Pulmonary	RR	DETECTED LOW	Positive	28.3	28.4	27.8	0	29.8
55816	M	35	Geita Region	Community	New	Pulmonary	RR	DETECTED VERY LOW	Negative	32.8	33.3	31.1	35.2	38.9
55817	M	27	Mbeya Region	Community	New	Pulmonary	RR	DETECTED VERY LOW	Negative	31.9	31.4	30.5	32.9	34.6
55818	M	23	Dodoma Region	Community	New	Pulmonary	RR	DETECTED MEDIUM	Negative	18.3	19.3	19	19.5	0
55819	M	42	Kilimanjaro Region	Community	New	Pulmonary	RR	DETECTED VERY LOW	Negative	30.7	29.8	30.1	32.4	34.1
55820	M	48	Dar Es Salaam Region	Community	New	Pulmonary	RR	DETECTED VERY LOW	Positive	33.1	31.9	31.2	33.9	35.4
55821	M	29	Mwanza Region	Community	Previous	Pulmonary	RR	DETECTED MEDIUM	Negative	17.4	19.1	18.5	19.1	0
55822	M	28	Shinyanga Region	Community	Previous	Pulmonary	RR	DETECTED LOW	Positive	25.5	0	25.7	26.5	27.3
55823	M	42	Dar Es Salaam Region	Community	New	Pulmonary	RR	DETECTED VERY LOW	Negative	31.7	30.5	31	33.8	35.3
55824	M	69	Dar Es Salaam Region	Community	New	Pulmonary	RR	DETECTED LOW	Negative	25	0	25.2	25.9	26.5
55825	M	70	Mbeya Region	Community	New	Pulmonary	RR	DETECTED VERY LOW	Positive	32.4	33.9	31.8	34	36.3
55826	M	75	Lindi Region	Community	Previous	Pulmonary	RR	DETECTED VERY LOW	Negative	32.3	30.7	30.1	33.9	34.5
55827	M	49	Kilimanjaro Region	Community	New	Pulmonary	RR	DETECTED VERY LOW	Negative	32.5	31.4	30.6	34.5	35.4
55828	M	67	Singida Region	Community	Previous	Pulmonary	RR	DETECTED MEDIUM	Negative	16.6	17.5	16.8	17.4	0
55829	M	23	Manyara Region	Community	New	Pulmonary	RR	DETECTED VERY LOW	Negative	34.7	33.1	0	35.4	39.1
55830	M	29	Kagera Region	Community	New	Pulmonary	RR	DETECTED VERY LOW	Negative	0	30.1	31	31.4	33.5
55831	M	24	Kilimanjaro Region	Others	Previous	Pulmonary	RR	DETECTED VERY LOW	Negative	32.7	31.6	31.6	35.1	35.8
55832	M	41	Dodoma Region	Health facility	Previous	Pulmonary	RR	DETECTED LOW	Positive	25	25.6	25.6	26.1	0
55833	M	46	Tanga Region	Health facility	New	Pulmonary	RR	DETECTED VERY LOW	Positive	31.9	31.2	30.9	34.3	35
55834	M	46	Arusha Region	Health facility	New	Pulmonary	RR	DETECTED HIGH	Positive	13.9	13.5	12.6	12.8	0
55835	M	43	Lindi Region	Community	New	Pulmonary	RR	DETECTED VERY LOW	Positive	32.5	31.1	30.9	33.4	35.4
55836	M	62	Geita Region	Others	Previous	Pulmonary	RR	DETECTED VERY LOW	Negative	33.6	32.7	31.3	35.6	36.4
55837	M	58	Lindi Region	Community	Previous	Pulmonary	RR	DETECTED HIGH	Negative	14.3	0	14.3	14.9	15.4
55838	M	30	Kilimanjaro Region	Health facility	New	Pulmonary	RR	DETECTED LOW	Positive	26.8	25.4	26.5	30.8	30.3
55839	M	42	Dar Es Salaam Region	Community	New	Pulmonary	RR	DETECTED MEDIUM	Negative	18.7	19.6	18.9	0	20
55840	M	51	Manyara Region	Community	New	Pulmonary	RR	DETECTED VERY LOW	Negative	32.4	31.7	31.1	34.5	35.3
55841	M	29	Njombe Region	Community	New	Pulmonary	RR	DETECTED VERY LOW	Negative	30.6	29.6	29.6	32	33.8
55842	M	35	Geita Region	Community	New	Pulmonary	RR	DETECTED VERY LOW	Negative	32.2	31.4	30.9	40.4	37.1
55843	M	37	Arusha Region	Community	New	Pulmonary	RR	DETECTED VERY LOW	Negative	31.8	31.2	30.5	33.2	34.8
55844	M	44	Morogoro Region	Community	New	Pulmonary	RR	DETECTED HIGH	Negative	15.3	16.3	15.5	16.3	0
55845	M	52	Kilimanjaro Region	Community	New	Pulmonary	RR	DETECTED VERY LOW	Negative	33.2	33.3	31.8	39.3	37.5
55846	M	76	Dodoma Region	Community	New	Pulmonary	RR	DETECTED HIGH	Negative	34	30.6	32.2	30.7	0
55847	M	45	Morogoro Region	Community	New	Pulmonary	RR	DETECTED VERY LOW	Positive	0	31.3	31.3	33.1	34.8
55848	M	53	Morogoro Region	Community	Previous	Pulmonary	RR	DETECTED VERY LOW	Negative	30.7	30	29.8	33.1	34.1
55849	M	10	Tanga Region	Community	Previous	Pulmonary	RR	DETECTED VERY LOW	Positive	33.6	31.9	32.3	0	36.8
55850	M	39	Dar Es Salaam Region	Community	Previous	Pulmonary	RR	DETECTED MEDIUM	Negative	19.9	21.5	21.5	21	0
55851	M	53	Pwani Region	Community	New	Pulmonary	RR	DETECTED VERY LOW	Negative	30	29.1	30.2	29.8	35.8
55852	M	46	Dar Es Salaam Region	Community	Previous	Pulmonary	RR	DETECTED VERY LOW	Positive	32.1	31.5	31.4	0	34.2
55853	M	36	Mwanza Region	Community	New	Pulmonary	RR	DETECTED MEDIUM	Negative	17.4	19.4	18.5	18.6	0
55854	M	21	Mwanza Region	Community	New	Pulmonary	RR	DETECTED HIGH	Negative	10.5	11.7	11.2	11.7	0
55855	M	24	Dar Es Salaam Region	Community	New	Pulmonary	RR	DETECTED VERY LOW	Negative	31.6	0	28	29.1	29.9
55856	M	34	Dar Es Salaam Region	Others	Previous	Pulmonary	RR	DETECTED MEDIUM	Positive	19.4	21.2	20.3	0	20.7
55857	M	22	Dar Es Salaam Region	Community	New	Both	RR	DETECTED VERY LOW	Negative	32.4	31.4	31.1	34.4	35.6
55858	M	35	Manyara Region	Community	New	Pulmonary	RR	DETECTED VERY LOW	Negative	32.1	30.8	30	33.7	34.9
55859	M	40	Mwanza Region	Health facility	Previous	Pulmonary	RR	DETECTED VERY LOW	Positive	31	30	31.1	31.7	34.1
55860	M	46	Morogoro Region	Community	New	Pulmonary	RR	DETECTED VERY LOW	Negative	34.5	33.3	32	40.3	38.9
55861	M	36	Shinyanga Region	Community	Previous	Pulmonary	RR	DETECTED HIGH	Positive	15.2	16.6	15.5	16.5	0
55862	M	40	Mtwara Region	Health facility	New	Pulmonary	RR	DETECTED VERY LOW	Negative	32.4	31.2	31.1	34	35.3
55863	M	18	Pwani Region	Community	New	Pulmonary	RR	DETECTED VERY LOW	Negative	33.1	31.9	31.4	33.9	35.7
55864	M	22	Morogoro Region	Community	Previous	Pulmonary	RR	DETECTED MEDIUM	Negative	16.2	17.5	16.9	0	17.5
55865	M	49	Morogoro Region	Community	New	Pulmonary	RR	DETECTED VERY LOW	Negative	33	31.8	31.3	36.7	36.7
55866	M	43	Pwani Region	Others	New	Pulmonary	RR	DETECTED HIGH	Negative	13	13.4	12.9	12.6	0
55867	M	62	Dar Es Salaam Region	Community	New	Pulmonary	RR	DETECTED VERY LOW	Positive	30.9	30.9	30.7	0	34.3
55868	M	52	Dar Es Salaam Region	Community	New	Pulmonary	RR	DETECTED VERY LOW	Negative	33.4	31.8	32.3	35.4	36.6
55869	M	80	Lindi Region	Community	New	Pulmonary	RR	DETECTED LOW	Negative	29.1	28.3	27.7	31.1	32
55870	M	35	Manyara Region	Community	New	Pulmonary	RR	DETECTED VERY LOW	Negative	32.5	31.1	30.8	33.8	35.1
55871	M	59	Morogoro Region	Community	New	Pulmonary	RR	DETECTED VERY LOW	Negative	32.4	31.5	31.2	34.6	38.6
55872	M	52	Morogoro Region	Community	New	Pulmonary	RR	DETECTED LOW	Negative	24.5	24.7	24.6	24.9	0
55873	M	74	Simiyu Region	Community	Previous	Pulmonary	RR	DETECTED VERY LOW	Negative	31.9	31.8	31.9	0	34
55874	M	31	Tanga Region	Community	Previous	Pulmonary	RR	DETECTED VERY LOW	Negative	31.5	30.7	30.7	35	34.5
55875	M	46	Tanga Region	Community	New	Pulmonary	RR	DETECTED VERY LOW	Negative	33.4	28.4	28.1	29.6	31
55876	M	41	Dar Es Salaam Region	Community	Previous	Pulmonary	RR	DETECTED VERY LOW	Negative	32.4	31	31.2	33.5	35.7
55877	M	34	Mbeya Region	Community	New	Pulmonary	RR	DETECTED VERY LOW	Unknown	30.3	28.7	29.2	29.4	0
55878	M	44	Lindi Region	Community	Previous	Pulmonary	RR	DETECTED MEDIUM	Negative	19.4	19.9	19.5	19.9	0
55879	M	50	Ruvuma Region	Community	New	Pulmonary	RR	DETECTED LOW	Negative	28.8	28.1	27.7	31.6	31.8
55880	M	37	Kilimanjaro Region	Health facility	New	Pulmonary	RR	DETECTED VERY LOW	Positive	32.2	30.9	30.8	34.2	35.2
55881	M	46	Manyara Region	Community	New	Pulmonary	RR	DETECTED VERY LOW	Negative	33.1	31.9	31.5	35.2	37.2
55882	M	40	Pwani Region	Community	Previous	Pulmonary	RR	DETECTED HIGH	Positive	11.7	12.7	12.5	12.5	0
55883	M	60	Morogoro Region	Community	New	Pulmonary	RR	DETECTED VERY LOW	Negative	32.4	30.7	30	36.9	36.3
55884	M	54	Pwani Region	Community	New	Pulmonary	RR	DETECTED VERY LOW	Negative	31.6	31.1	29.9	32.4	35.6
55885	M	50	Arusha Region	Community	New	Pulmonary	RR	DETECTED VERY LOW	Negative	33.6	31.9	31.1	34.1	35.3
55886	M	49	Ruvuma Region	Community	New	Pulmonary	RR	DETECTED VERY LOW	Negative	28.9	28.3	28	31.9	32.2
55887	M	44	Dar Es Salaam Region	Community	New	Pulmonary	RR	DETECTED LOW	Negative	26.8	25.8	26.1	26.1	30.5
55888	M	34	Dar Es Salaam Region	Community	Previous	Pulmonary	RR	DETECTED HIGH	Negative	12.6	11.6	11.6	10.8	16
55889	M	59	Dar Es Salaam Region	Community	New	Pulmonary	RR	DETECTED HIGH	Negative	11.9	12.9	0	13.2	14.4
55890	M	33	Dar Es Salaam Region	Community	New	Pulmonary	RR	DETECTED HIGH	Negative	14.3	15.6	14.4	15.2	0
55891	M	23	Ruvuma Region	Community	New	Pulmonary	RR	DETECTED VERY LOW	Unknown	30	29	32	30.1	34.7
55892	M	35	Dar Es Salaam Region	Community	New	Pulmonary	RR	DETECTED VERY LOW	Negative	32.2	31.4	31.1	33.2	35.2
55893	M	30	Dar Es Salaam Region	Community	New	Pulmonary	RR	DETECTED VERY LOW	Negative	31.6	29.9	30	31.8	34.1
55894	M	36	Dar Es Salaam Region	Community	Previous	Pulmonary	RR	DETECTED VERY LOW	Negative	32.2	31.5	31	33	35.3
55895	M	67	Lindi Region	Health facility	New	Pulmonary	RR	DETECTED VERY LOW	Negative	31.9	30.9	30.1	32.9	34.2
55896	M	31	Njombe Region	Community	New	Pulmonary	RR	DETECTED VERY LOW	Positive	32.5	30.1	32.6	38.2	36.6
55897	M	52	Morogoro Region	Community	New	Pulmonary	RR	DETECTED VERY LOW	Negative	32.4	31.5	31.2	33.5	35.4
55898	M	60	Katavi Region	Community	New	Pulmonary	RR	DETECTED LOW	Negative	32.5	24.8	24	25	25.5
55899	M	59	Dar Es Salaam Region	Community	New	Pulmonary	RR	DETECTED VERY LOW	Negative	31.6	31.1	30.7	32.8	35.3
55900	M	34	Tanga Region	Others	New	Pulmonary	RR	DETECTED HIGH	Positive	13.8	14.9	14.4	14.9	0
55901	M	18	Pwani Region	Community	New	Pulmonary	RR	DETECTED VERY LOW	Negative	33.2	32.4	31.5	32.3	0
55902	M	26	Dar Es Salaam Region	Community	New	Pulmonary	RR	DETECTED VERY LOW	Negative	0	31.9	32.1	33	34.7
55903	M	59	Njombe Region	Community	New	Pulmonary	RR	DETECTED VERY LOW	Negative	28.7	0	28.3	29.8	31.4
55904	M	54	Geita Region	Community	New	Pulmonary	RR	DETECTED HIGH	Positive	11.2	12.5	11.5	12.3	0
55905	M	59	Geita Region	Community	Previous	Pulmonary	RR	DETECTED MEDIUM	Negative	19.2	20.7	19.4	0	20.9
55906	M	56	Manyara Region	Community	Previous	Pulmonary	RR	DETECTED VERY LOW	Negative	32.1	31	30.4	33.4	36.4
55907	M	36	Mbeya Region	Community	New	Pulmonary	RR	DETECTED HIGH	Negative	11.8	17.5	12.7	14.3	15.7
55908	M	30	Pwani Region	Community	Previous	Pulmonary	RR	DETECTED VERY LOW	Positive	29.5	29.5	29.5	30	0
55909	M	42	Dar Es Salaam Region	Community	Previous	Pulmonary	RR	DETECTED MEDIUM	Negative	17.3	0	17.6	18.4	19.3
55910	M	43	Manyara Region	Community	New	Pulmonary	RR	DETECTED VERY LOW	Negative	33.6	33	31.7	34.8	36.3
55911	M	48	Manyara Region	Community	New	Pulmonary	RR	DETECTED VERY LOW	Negative	33.6	32.3	31.8	33.8	36.4
55912	M	49	Dar Es Salaam Region	Others	New	Pulmonary	RR	DETECTED VERY LOW	Positive	32.4	31.2	32.1	0	34.6
55913	M	34	Kilimanjaro Region	Community	New	Pulmonary	RR	DETECTED LOW	Negative	24.8	26.4	25.1	0	26
55914	M	32	Pwani Region	Community	New	Pulmonary	RR	DETECTED VERY LOW	Negative	33.2	0	32.4	33.5	35.8
55915	M	29	Dar Es Salaam Region	Community	New	Pulmonary	RR	DETECTED VERY LOW	Negative	32.6	32	32	34.4	36.5
55916	M	40	Njombe Region	Community	New	Pulmonary	RR	DETECTED VERY LOW	Positive	31.3	30.9	30.4	33.2	35.5
55917	M	43	Dodoma Region	Others	New	Both	RR	DETECTED MEDIUM	Negative	19.6	21.4	20	0	21.7
55918	M	50	Dar Es Salaam Region	Health facility	Previous	Pulmonary	RR	DETECTED HIGH	Positive	14.5	16.2	15.3	15.6	0
55919	M	35	Dar Es Salaam Region	Community	Previous	Pulmonary	RR	DETECTED LOW	Negative	27.6	27.8	27.6	0	29.6
55920	M	47	Tabora Region	Community	New	Pulmonary	RR	DETECTED HIGH	Negative	0	9.1	8.6	8.5	9.4
55921	M	57	Dar Es Salaam Region	Community	New	Pulmonary	RR	DETECTED HIGH	Negative	15.8	0	15.5	16.9	17.9
55922	M	54	Geita Region	Community	New	Pulmonary	RR	DETECTED VERY LOW	Negative	29.8	28.7	28.8	30.9	32.8
55923	M	60	Morogoro Region	Community	New	Pulmonary	RR	DETECTED VERY LOW	Negative	32.6	30.9	30.8	33	35.6
55924	M	33	Songwe Region	Community	Previous	Pulmonary	RR	DETECTED LOW	Negative	22.8	0	23.4	23.9	24.7
55925	M	32	Manyara Region	Community	Previous	Pulmonary	RR	DETECTED VERY LOW	Positive	31.1	30.4	30.1	33	34.8
55926	M	27	Dar Es Salaam Region	Community	New	Pulmonary	RR	DETECTED LOW	Negative	26.1	27.1	0	26.7	28
55927	M	29	Manyara Region	Others	New	Pulmonary	RR	DETECTED VERY LOW	Negative	31.1	30.6	29.9	32.2	34.2
55928	M	2	Mbeya Region	Community	Previous	Pulmonary	RR	DETECTED MEDIUM	Negative	19.4	20.5	19.9	0	21.2
55929	M	52	Manyara Region	Community	New	Pulmonary	RR	DETECTED VERY LOW	Negative	31.8	30.5	30.9	32.9	35.3
55930	M	45	Kilimanjaro Region	Community	New	Pulmonary	RR	DETECTED MEDIUM	Negative	18.9	23.4	20.4	20.5	20.3
55931	M	49	Kilimanjaro Region	Community	New	Pulmonary	RR	DETECTED LOW	Negative	25	26.4	25.2	0	26.4
55932	M	29	Kilimanjaro Region	Community	New	Pulmonary	RR	DETECTED HIGH	Negative	13.7	15.3	14.5	15.2	0
55933	M	62	Kilimanjaro Region	Community	New	Pulmonary	RR	DETECTED VERY LOW	Negative	32.2	31.5	31.1	33	35.4
55934	M	30	Geita Region	Community	New	Pulmonary	RR	DETECTED VERY LOW	Negative	31.7	31	31	32.9	35.2
55935	M	30	Rukwa Region	Health facility	New	Pulmonary	RR	DETECTED HIGH	Negative	12.3	0	12.9	12.7	13.7
55936	M	31	Mbeya Region	Health facility	New	Pulmonary	RR	DETECTED VERY LOW	Positive	31.4	31.7	0	32.3	34.2
55937	M	30	Manyara Region	Community	New	Pulmonary	RR	DETECTED MEDIUM	Negative	19.9	0	20.2	21.5	21.5
55938	M	33	Dar Es Salaam Region	Community	New	Pulmonary	RR	DETECTED VERY LOW	Negative	31	30.2	29.6	32.3	34
55939	M	42	Mbeya Region	Community	New	Pulmonary	RR	DETECTED VERY LOW	Negative	28.5	29	28.7	0	30.7
55940	M	51	Mtwara Region	Health facility	New	Pulmonary	RR	DETECTED MEDIUM	Positive	19.9	21.2	19.7	21.1	0
55941	M	28	Dodoma Region	Others	New	Pulmonary	RR	DETECTED VERY LOW	Positive	34	36.1	25.4	25.9	32.3
55942	M	29	Iringa Region	Health facility	Previous	Pulmonary	RR	DETECTED MEDIUM	Positive	16.6	18.4	16.8	17.9	0
55943	M	38	Manyara Region	Community	New	Pulmonary	RR	DETECTED VERY LOW	Negative	29.9	28.7	28.3	30.3	32.4
55944	M	53	Dar Es Salaam Region	Community	New	Pulmonary	RR	DETECTED VERY LOW	Negative	32.5	32	32.5	31.8	0
55945	M	38	Dar Es Salaam Region	Community	New	Pulmonary	RR	DETECTED VERY LOW	Negative	29.4	29.2	29.2	29.2	34.6
55946	M	44	Lindi Region	Community	Previous	Pulmonary	RR	DETECTED VERY LOW	Negative	32.3	29.4	21.4	25.7	30.1
55947	M	42	Mwanza Region	Health facility	New	Pulmonary	RR	DETECTED HIGH	Positive	15.4	16.9	15.8	16.5	0
55948	M	45	Pwani Region	Community	Previous	Pulmonary	RR	DETECTED VERY LOW	Positive	33.2	32.6	31.5	33.9	36.2
55949	M	24	Kilimanjaro Region	Community	Previous	Pulmonary	RR	DETECTED VERY LOW	Negative	32.2	31.8	30.7	33.3	35.1
55950	M	40	Dar Es Salaam Region	Community	Previous	Pulmonary	RR	DETECTED VERY LOW	Negative	0	33.9	34.2	35.2	36.7
55951	M	46	Morogoro Region	Community	Previous	Pulmonary	RR	DETECTED MEDIUM	Negative	19.3	0	19.7	19.5	21.3
55952	M	39	Morogoro Region	Health facility	New	Pulmonary	RR	DETECTED VERY LOW	Negative	32.5	31.5	31.2	33.6	35.9
55953	M	54	Mwanza Region	Others	New	Pulmonary	RR	DETECTED LOW	Negative	24.9	25.9	25.2	25.6	0
55954	M	43	Dar Es Salaam Region	Community	New	Pulmonary	RR	DETECTED HIGH	Negative	21.4	18	16.2	28.2	20.2
55955	M	60	Mtwara Region	Community	New	Pulmonary	RR	DETECTED VERY LOW	Negative	34.2	34.1	0	34.6	37.9
55956	M	50	Tanga Region	Community	Previous	Pulmonary	RR	DETECTED VERY LOW	Negative	36.9	36.2	23.8	25.6	33.6
55957	M	80	Dodoma Region	Health facility	Previous	Pulmonary	RR	DETECTED MEDIUM	Negative	17.2	18.7	17.6	18.2	0
55958	M	56	Manyara Region	Community	Previous	Pulmonary	RR	DETECTED VERY LOW	Negative	38.2	37.7	29.1	0	0
55959	M	42	Kagera Region	Community	New	Pulmonary	RR	DETECTED VERY LOW	Negative	31.1	29.7	28.3	31.2	32.8
55960	M	52	Manyara Region	Community	New	Pulmonary	RR	DETECTED VERY LOW	Negative	36.3	29.2	26	24.2	30
55961	M	58	Manyara Region	Community	New	Pulmonary	RR	DETECTED VERY LOW	Negative	31.4	30.4	32	30.8	35.9
55962	M	65	Lindi Region	Community	New	Pulmonary	RR	DETECTED VERY LOW	Negative	34	30.8	23.4	25.7	32.4
55963	M	29	Mwanza Region	Health facility	New	Pulmonary	RR	DETECTED MEDIUM	Positive	18.8	20.2	19.2	0	20.5
55964	M	39	Dar Es Salaam Region	Community	Previous	Pulmonary	RR	DETECTED VERY LOW	Positive	32.1	0	31.9	31.4	0
55965	M	67	Ruvuma Region	Community	New	Pulmonary	RR	DETECTED VERY LOW	Negative	33.3	31.9	33.7	33.3	36.3
55966	M	40	Kilimanjaro Region	Community	Previous	Pulmonary	RR	DETECTED HIGH	Negative	13.4	0	13.5	14.3	15.5
55967	M	32	Kagera Region	Health facility	New	Pulmonary	RR	DETECTED VERY LOW	Positive	29.6	29.2	29	33.4	33.4
55968	M	61	Kigoma Region	Community	Previous	Pulmonary	RR	DETECTED MEDIUM	Negative	20.7	21.9	21.2	21.6	0
55969	M	45	Manyara Region	Community	New	Pulmonary	RR	DETECTED VERY LOW	Negative	0	0	32.6	28.8	30.3
55970	M	59	Katavi Region	Community	Previous	Pulmonary	RR	DETECTED HIGH	Positive	15.7	0	15.8	16.5	17.7
55971	M	57	Kilimanjaro Region	Community	New	Pulmonary	RR	DETECTED VERY LOW	Negative	0	28.7	28.6	29.6	31
55972	M	43	Mwanza Region	Health facility	New	Pulmonary	RR	DETECTED VERY LOW	Positive	31.7	28.3	29.7	31.9	33.1
55973	M	27	Dar Es Salaam Region	Community	New	Pulmonary	RR	DETECTED VERY LOW	Negative	32.8	32.1	31.4	33	36
55974	M	41	Dodoma Region	Community	Previous	Pulmonary	RR	DETECTED LOW	Positive	25.5	27.2	21.6	27	26.6
55975	M	34	Manyara Region	Community	New	Pulmonary	RR	DETECTED VERY LOW	Negative	33.9	31.8	31.8	34.4	37.1
55976	M	68	Dodoma Region	Community	Previous	Pulmonary	RR	DETECTED VERY LOW	Negative	33.4	32.1	32	34.2	37.6
55977	M	33	Kilimanjaro Region	Community	New	Pulmonary	RR	DETECTED VERY LOW	Negative	29.7	33.9	29.7	30	32.2
55978	M	35	Arusha Region	Community	New	Pulmonary	RR	DETECTED VERY LOW	Positive	31.1	30.1	29.8	30.9	34.8
55979	M	40	Iringa Region	Community	Previous	Pulmonary	RR	DETECTED VERY LOW	Negative	32.6	32.4	32	34.4	36.9
55980	M	22	Manyara Region	Community	New	Pulmonary	RR	DETECTED VERY LOW	Negative	33.7	32.6	0	33.1	35.3
55981	M	18	Manyara Region	Community	New	Pulmonary	RR	DETECTED VERY LOW	Negative	31.5	30.6	30.5	0	32.4
55982	M	43	Dar Es Salaam Region	Community	New	Pulmonary	RR	DETECTED LOW	Negative	25	0	24.8	25.5	26.7
55983	M	45	Mwanza Region	Community	Previous	Pulmonary	RR	DETECTED LOW	Negative	22.7	23.7	23.4	23.7	0
55984	M	79	Dar Es Salaam Region	Community	Previous	Pulmonary	RR	DETECTED LOW	Negative	27	23.3	19.1	27.1	27.5
55985	M	39	Arusha Region	Community	New	Pulmonary	RR	DETECTED HIGH	Negative	20.1	17.9	16.3	35	17.8
55986	M	19	Arusha Region	Community	Previous	Pulmonary	RR	DETECTED LOW	Negative	28.6	26.7	19.7	25.5	26.8
55987	M	54	Arusha Region	Community	Previous	Pulmonary	RR	DETECTED LOW	Negative	25.8	23.8	17.4	24.9	24.1
55988	M	40	Dodoma Region	Health facility	Previous	Extra pulmonary	RR	DETECTED VERY LOW	Positive	32.4	31.6	31.7	34.5	35.7
55989	M	23	Mbeya Region	Community	Previous	Pulmonary	RR	DETECTED HIGH	Positive	13.7	15.3	14.7	14.9	0
55990	M	24	Arusha Region	Community	Previous	Pulmonary	RR	DETECTED HIGH	Positive	0	9.3	9.2	8.5	10.8
55991	M	40	Arusha Region	Community	Previous	Pulmonary	RR	DETECTED MEDIUM	Negative	0	21.7	19.6	19.9	20.8
55992	M	53	Mara Region	Community	New	Pulmonary	RR	DETECTED VERY LOW	Negative	33.4	32.9	33	0	31.8
55993	M	42	Arusha Region	Health facility	Previous	Pulmonary	RR	DETECTED VERY LOW	Negative	0	0	31	31.6	33.3
55994	M	22	Dar Es Salaam Region	Community	New	Pulmonary	RR	DETECTED LOW	Negative	25	26.7	25.6	26.2	0
55995	M	42	Geita Region	Health facility	Previous	Pulmonary	RR	DETECTED HIGH	Positive	8.9	10.3	9.2	0	10.8
55996	M	25	Shinyanga Region	Health facility	New	Pulmonary	RR	DETECTED HIGH	Positive	15.6	18	16.2	17.4	0
55997	M	84	Kigoma Region	Community	New	Pulmonary	RR	DETECTED VERY LOW	Negative	40.4	30.5	31.1	31.7	32.8
55998	M	28	Tabora Region	Community	Previous	Pulmonary	RR	DETECTED HIGH	Unknown	14.4	15.9	14.5	29.1	16.8
55999	M	28	Arusha Region	Others	New	Pulmonary	RR	DETECTED VERY LOW	Negative	32	30.2	30.1	33.5	34.4
56000	M	32	Dar Es Salaam Region	Community	New	Pulmonary	RR	DETECTED MEDIUM	Negative	16.4	17.8	16.4	17.4	0
56001	M	42	Mwanza Region	Community	New	Pulmonary	RR	DETECTED HIGH	Positive	11.4	13.6	11.4	0	13.3
56002	M	32	Singida Region	Others	New	Pulmonary	RR	DETECTED VERY LOW	Negative	31.5	30.4	29.8	32.3	33.9
56003	M	25	Arusha Region	Community	New	Pulmonary	RR	DETECTED MEDIUM	Negative	17.6	18.7	17.7	18.9	0
56004	M	51	Mtwara Region	Community	New	Pulmonary	RR	DETECTED VERY LOW	Positive	29.3	28.6	28.9	30.5	33.1
